# Supplementary material for: Investigating the genetic basis of susceptibility to amoebic gill disease and idiopathic gill lesions in Atlantic salmon populations using field data
Source: Genet Sel Evol. 2026 Jan 22;58:10. doi: 10.1186/s12711-025-01025-6 (PMC12857072; doi:10.1186/s12711-025-01025-6)
Supplement: Supplementary file 3 — Supplementary Material 2 [file 12711_2025_1025_MOESM5_ESM.xlsx]

## Sheet: ST1
Table S1a: Average genetic relationship between populations using the off-diagonal elements of the GRM. The GRM was constructed based on 46781 SNPs common to all datasets using VanRaden method 1 [1]
	YC2016F	YC2017	YC2018	YC2017M	YC2017F	YC2017MF	YC2018M	YC2018F	YC2018MF
YC2016N	0.04788	0.06151	0.04497	-0.0743	-0.0186	-0.0457	-0.0903	-0.0333	-0.0674
YC2016F		0.02966	0.02257	-0.0545	0.00421	-0.0231	-0.0707	-0.013	-0.0483
YC2017			0.07319	-0.0736	-0.0224	-0.0446	-0.089	-0.0367	-0.0675
YC2018				-0.0905	-0.0283	-0.054	-0.1045	-0.0475	-0.0826
YC2017M					-0.0054	0.0628	0.11064	0.0118	0.07584
YC2017F						0.03329	-0.0182	0.01878	-0.0057
YC2017MF							0.04427	0.00517	0.02823
YC2018M								-0.0085	0.12009
YC2018F									0.03217
Table S1b: Mean genetic distance (Fst) between populations within and between cohort
	YC2016F	YC2017	YC2018	YC2017M	YC2017F	YC2017MF	YC2018M	YC2018F	YC2018MF
YC2016N	0.05	0.04	0.05	0.09	0.06	0.07	0.12	0.07	0.08
YC2016F		0.05	0.06	0.09	0.05	0.06	0.12	0.06	0.07
YC2017			0.03	0.09	0.05	0.06	0.11	0.06	0.08
YC2018				0.09	0.06	0.07	0.12	0.07	0.09
YC2017M					0.05	0.02	0.04	0.05	0.02
YC2017F						0.02	0.08	0.03	0.04
YC2017MF							0.06	0.03	0.03
YC2018M								0.08	0.03
YC2018F									0.03
Reference
1. VanRaden PM. Efficient methods to compute genomic predictions. J Dairy Sci. 2008;91:4414–23.

## Sheet: ST2
Table S2: Summary statistics of variants associated with susceptibility to AGD
Chr	SNP	bp	A1	A2	Freq	b	se	p
1	AX-88308528	61293	C	T	0.43193	0.0393791	0.0231396	0.088791
1	AX-87101513	107201	A	G	0.0824712	-0.00466611	0.0549209	0.932293
1	AX-97898780	428342	A	G	0.398542	-6.26528e-05	0.0246444	0.997972
1	AX-97895216	428896	A	G	0.419821	-0.000792777	0.0242306	0.973899
1	AX-98298674	499891	T	G	0.0580179	-0.0438865	0.048191	0.362465
1	AX-88243204	549537	G	A	0.464202	-0.0271305	0.0240561	0.259404
1	AX-96476823	587861	C	T	0.393487	-0.00469617	0.0242201	0.846258
1	AX-98297057	588202	G	A	0.398719	-0.00475251	0.0242977	0.844927
1	AX-87004556	603863	T	C	0.44645	-0.00533033	0.0235677	0.821069
1	AX-98305370	614930	T	C	0.472784	-0.0262945	0.0233117	0.259341
1	AX-87570394	666195	T	C	0.0673054	0.0983712	0.0458783	0.0320186
1	AX-98322157	681399	C	T	0.333118	0.00753339	0.0255686	0.768273
1	AX-97890909	681517	T	G	0.467846	0.0216229	0.0240972	0.369549
1	AX-98315132	706239	T	C	0.278157	-0.000593504	0.0262161	0.981938
1	AX-88122365	748231	C	T	0.4083	0.00234868	0.0230061	0.918686
1	AX-96494345	917377	A	G	0.512344	-0.0637184	0.0239583	0.00782451
1	AX-87151639	917733	C	T	0.494298	-0.0539978	0.0240719	0.0248846
1	AX-87402871	986000	A	C	0.425758	-0.00189293	0.0245273	0.938483
1	AX-87571026	1053997	G	A	0.159711	0.00231418	0.0325361	0.943297
1	AX-88112996	1143215	G	T	0.252998	-0.00471972	0.0273233	0.862859
1	AX-96460597	1963983	A	G	0.392723	0.052459	0.0237879	0.0274343
1	AX-88147047	2301416	C	A	0.479191	-0.00791249	0.0236242	0.737677
1	AX-98318440	2325685	A	G	0.365095	-0.0322266	0.025039	0.198073
1	AX-87302024	2354990	C	T	0.37209	-0.00803762	0.0236312	0.73376
1	AX-88101827	2453117	A	C	0.205149	0.00713852	0.0276938	0.796588
1	AX-87862952	2536338	C	T	0.039384	0.0141684	0.0601197	0.813689
1	AX-86959503	2536883	C	A	0.413473	0.0526032	0.0244265	0.0312774
1	AX-96501074	2551437	C	T	0.38608	0.00904208	0.0247445	0.714799
1	AX-96224916	2589184	T	C	0.17811	0.0507451	0.029564	0.0860803
1	AX-87901771	2624109	G	T	0.1834	0.031182	0.0288283	0.279409
1	AX-96464839	2651615	A	G	0.196626	0.00323024	0.0288178	0.91075
1	AX-87581793	2658180	A	G	0.227486	-0.022563	0.0286187	0.430461
1	AX-97898628	2658715	C	T	0.0703621	0.0181979	0.0451964	0.687212
1	AX-87477594	2692858	T	G	0.329708	-0.0147576	0.0254191	0.561529
1	AX-87460327	2825709	G	A	0.38949	-0.0362065	0.0239093	0.129943
1	AX-87844465	3088992	G	A	0.289619	0.014299	0.0264593	0.588909
1	AX-88067615	3107082	T	G	0.171937	-0.00935459	0.0316349	0.767456
1	AX-87764918	3143948	C	T	0.448095	-0.019931	0.0241028	0.408283
1	AX-88210346	3390530	C	A	0.361921	0.0120371	0.0243786	0.621477
1	AX-88231614	3446763	A	C	0.0333882	-0.00361822	0.0652386	0.955771
1	AX-98302076	3463629	C	T	0.453503	-0.000578907	0.0240863	0.980825
1	AX-87675756	3495488	T	C	0.221843	0.0017582	0.0288165	0.951348
1	AX-88065157	3533407	C	T	0.253938	-0.0128799	0.0273846	0.638117
1	AX-87115978	3570954	T	C	0.119621	0.0206233	0.0361384	0.568219
1	AX-88310895	3601043	G	T	0.40154	0.00733343	0.024083	0.760742
1	AX-98297546	3683499	G	A	0.195509	-0.0232964	0.0286256	0.415742
1	AX-98326502	3694627	G	T	0.210087	0.0136406	0.0286209	0.63365
1	AX-88182327	3917683	A	C	0.241888	0.029732	0.0304894	0.329482
1	AX-88235092	4037261	T	C	0.324359	-0.000220896	0.0263344	0.993307
1	AX-88158361	4195054	C	G	0.319774	-0.0099027	0.0275854	0.719608
1	AX-98326371	4238463	A	G	0.434634	0.0420525	0.0240996	0.080995
1	AX-97880601	4238504	C	A	0.227898	0.0121078	0.0297695	0.684215
1	AX-88214440	4536533	A	G	0.360863	0.0178043	0.0259498	0.492647
1	AX-88127355	4539265	A	G	0.430755	-0.0102331	0.0245604	0.676933
1	AX-87743998	4555518	A	G	0.36921	9.75609e-05	0.0253841	0.996933
1	AX-97871396	4570114	T	G	0.0754174	0.0344985	0.0448445	0.441719
1	AX-87664329	4575818	C	T	0.137609	0.0249772	0.0376887	0.507508
1	AX-86919569	4580000	C	T	0.409593	-0.0162256	0.0244258	0.506509
1	AX-88168429	4625350	C	A	0.262638	0.0384311	0.0291835	0.18788
1	AX-88089226	4633082	C	G	0.386609	0.015142	0.0251468	0.547077
1	AX-88132074	4647204	T	C	0.320303	0.00548971	0.0264357	0.835492
1	AX-97888432	4649821	G	A	0.391606	0.0118191	0.0252004	0.639066
1	AX-87995446	4713086	C	T	0.425758	0.0151107	0.0247795	0.541991
1	AX-96294605	4722836	T	C	0.452974	0.00421501	0.024871	0.865423
1	AX-87546167	4803295	C	T	0.362215	-0.0186263	0.02492	0.454796
1	AX-88161014	4836210	C	T	0.385316	0.0202967	0.0253173	0.422731
1	AX-87352991	4859068	T	C	0.127851	0.0133446	0.0347531	0.700991
1	AX-87464041	4864648	A	C	0.424524	0.0027341	0.0241154	0.909733
1	AX-87342827	4911247	A	G	0.160357	0.00581987	0.0319734	0.855565
1	AX-87340064	4933660	G	A	0.0279802	-0.034339	0.0743979	0.644398
1	AX-98322518	4936459	T	C	0.262756	0.0244845	0.027133	0.36685
1	AX-88053230	4990969	T	C	0.413414	-0.0307049	0.02684	0.252624
1	AX-88217497	4996659	A	G	0.0377968	0.047817	0.0608116	0.431684
1	AX-88104624	5019013	G	A	0.466435	-0.00692939	0.026499	0.79371
1	AX-96121835	5109279	G	T	0.245709	-0.0254625	0.0284864	0.371403
1	AX-88289900	5162824	G	T	0.446508	-0.00636458	0.0243664	0.793936
1	AX-87988924	5195806	G	T	0.0440277	0.0585519	0.0564599	0.299712
1	AX-88079335	5242249	A	C	0.0232777	0.114911	0.0752845	0.12692
1	AX-88278325	5436116	T	C	0.340289	0.00881262	0.025471	0.729354
1	AX-88148818	5440954	C	A	0.342288	0.0140492	0.0254771	0.58133
1	AX-88313608	5493417	G	A	0.33782	0.0256907	0.0268606	0.338846
1	AX-88055951	5520988	G	A	0.293675	-0.0108402	0.0262123	0.6792
1	AX-87884041	5611724	T	G	0.372561	0.0174484	0.0263875	0.508459
1	AX-97888263	5612389	A	G	0.0584881	-0.0691798	0.0527519	0.189716
1	AX-87939100	5627718	T	G	0.259699	0.0329363	0.0290044	0.256139
1	AX-87031517	5627846	G	A	0.0758288	0.00721489	0.0448962	0.872328
1	AX-87179174	5629604	T	C	0.265695	0.0345193	0.0288692	0.231809
1	AX-97880758	5655703	T	G	0.210028	-2.00399e-05	0.030735	0.99948
1	AX-97899062	5864204	C	T	0.246591	-0.0139212	0.0296178	0.638336
1	AX-96168349	5864256	G	A	0.241771	-0.0107515	0.0299288	0.719419
1	AX-88108785	5871270	A	G	0.123795	-0.056041	0.0392852	0.153719
1	AX-87389305	5890835	A	G	0.292558	-0.0358746	0.0274634	0.191461
1	AX-87988995	5925665	C	A	0.137903	-0.0588344	0.0369997	0.111804
1	AX-87659981	5930400	A	G	0.0314484	0.0749994	0.0661566	0.256935
1	AX-87130089	5931909	T	C	0.154126	-0.00325239	0.0330964	0.921718
1	AX-97887280	5951240	C	T	0.271691	0.016632	0.0306303	0.587135
1	AX-96294583	5951463	G	A	0.190219	0.0116929	0.0319298	0.71421
1	AX-87164564	5951552	G	A	0.203797	0.0118654	0.0305635	0.697853
1	AX-87781610	5952604	A	C	0.528333	-0.0180324	0.0259455	0.487049
1	AX-88031545	5980570	A	C	0.310075	-0.0383342	0.0263414	0.14559
1	AX-87213066	5994723	G	A	0.411768	-0.00976248	0.026509	0.712671
1	AX-87533038	5996937	A	G	0.413767	-0.0154301	0.026532	0.560859
1	AX-87890478	6043533	A	G	0.418058	0.0121847	0.0254166	0.631655
1	AX-87151529	6081160	A	G	0.468023	-0.013078	0.0246119	0.595164
1	AX-96217681	6096368	A	G	0.452328	-0.0256088	0.0258748	0.322312
1	AX-96453332	6124267	A	G	0.106631	0.00785478	0.0388614	0.839821
1	AX-87597852	6124415	A	G	0.120562	0.02547	0.0372977	0.49468
1	AX-87039163	6126878	A	G	0.106983	0.0089966	0.0387321	0.816322
1	AX-86944701	6126930	A	G	0.153833	-0.0632331	0.0361747	0.0804655
1	AX-87611564	6133447	C	T	0.224077	-0.0700292	0.0302816	0.0207446
1	AX-86978119	6158566	T	G	0.132495	-0.0171604	0.0384746	0.655584
1	AX-87954941	6230758	C	T	0.326652	0.0252765	0.0255559	0.32263
1	AX-88170790	6280805	A	C	0.13273	-0.00292414	0.0368302	0.936718
1	AX-88198834	6338717	A	G	0.101693	0.00671753	0.040473	0.868176
1	AX-88293138	6365605	T	C	0.466494	-0.0358879	0.0251846	0.154159
1	AX-88137456	6415234	A	C	0.3832	0.0178506	0.0267095	0.503926
1	AX-96201695	6628443	T	C	0.28621	-0.0111824	0.0298104	0.707572
1	AX-88246223	6677623	C	A	0.252998	-0.00393198	0.0303623	0.896961
1	AX-88263344	6815781	T	C	0.347108	0.0461343	0.0265915	0.0827535
1	AX-96298839	6827450	G	A	0.258229	-0.0485663	0.0282504	0.0855895
1	AX-88058006	6831308	A	C	0.216612	-0.0155216	0.0303594	0.609168
1	AX-87795845	6843865	G	A	0.0739478	-0.0348916	0.0493976	0.479976
1	AX-87982823	7301191	G	A	0.206325	0.0209699	0.0313635	0.503746
1	AX-87492150	7309122	T	A	0.0681284	0.00211759	0.0493208	0.965753
1	AX-87152390	7361812	A	G	0.216318	0.0299879	0.0308315	0.330732
1	AX-87912573	7411692	T	A	0.39431	-0.0405563	0.026622	0.127655
1	AX-88046759	7456434	G	A	0.534446	0.0237561	0.0258711	0.358488
1	AX-87853297	7493651	G	C	0.250294	-0.0460323	0.0305955	0.132441
1	AX-87925669	7558787	G	T	0.385669	0.0426883	0.0265219	0.107496
1	AX-88232953	7615731	A	G	0.217787	0.0150662	0.0315031	0.632475
1	AX-98314906	7850012	A	G	0.198742	-0.0163945	0.0362327	0.650925
1	AX-96478947	7861277	T	C	0.198801	-0.0172353	0.0362284	0.63426
1	AX-88069664	7913879	A	G	0.337526	-0.0284089	0.029678	0.338446
1	AX-98305147	7926720	A	G	0.198272	-0.00219858	0.0322201	0.945598
1	AX-87001117	8002235	C	A	0.367799	0.0453313	0.0282602	0.108699
1	AX-98319938	8014702	A	G	0.420174	0.0701183	0.0274918	0.0107564
1	AX-87159136	8023358	C	A	0.354514	-0.0456147	0.0277504	0.100228
1	AX-96154136	8034239	A	G	0.359335	-0.0437361	0.0274939	0.111664
1	AX-96419710	8035942	T	C	0.357042	-0.050103	0.0277096	0.0705843
1	AX-98300147	8056842	C	T	0.0998119	-0.00159106	0.0421733	0.969906
1	AX-98324300	8077525	G	A	0.165471	-0.0195906	0.0365832	0.592299
1	AX-87959472	8137832	A	G	0.335116	-0.0502472	0.0281598	0.0743653
1	AX-96482556	8231573	C	T	0.294498	0.0424503	0.0295655	0.151058
1	AX-97870015	8411406	G	A	0.162356	0.00392211	0.035784	0.912723
1	AX-88059223	8499578	A	G	0.415942	0.0105882	0.0272644	0.697753
1	AX-96195069	8516566	A	C	0.0661886	0.0365065	0.054517	0.50309
1	AX-97871475	8518265	G	A	0.377851	0.00317061	0.0281867	0.910438
1	AX-87343928	8593439	C	T	0.153245	0.0175582	0.0381773	0.64558
1	AX-88057610	8620102	G	A	0.395074	0.0551393	0.0281279	0.0499605
1	AX-88078865	8670915	G	A	0.278627	0.0216471	0.0294992	0.463058
1	AX-97877938	8780928	C	T	0.455678	0.0027933	0.02657	0.916273
1	AX-88261934	8789555	T	A	0.327827	-0.0424327	0.0282595	0.133217
1	AX-87784313	8808681	G	A	0.240125	0.0447616	0.0311544	0.150785
1	AX-87848566	8826885	T	C	0.239184	0.0468157	0.0313797	0.135723
1	AX-88188584	8883815	G	A	0.250235	-0.0413133	0.0304776	0.175249
1	AX-88209415	9085597	C	A	0.33253	0.0358211	0.0309971	0.247834
1	AX-87390041	9186558	T	G	0.0340936	-0.0437081	0.0698747	0.531629
1	AX-87796964	9186976	C	A	0.0408535	-0.125386	0.0644173	0.0515988
1	AX-88315252	9413907	C	A	0.185105	0.0113886	0.03468	0.742615
1	AX-96277888	9500191	A	G	0.334646	0.0163741	0.030937	0.596615
1	AX-98326482	9508518	T	G	0.0516694	0.0239217	0.0635312	0.706519
1	AX-88237322	9584347	G	T	0.174935	0.054528	0.0364863	0.135051
1	AX-87363318	9644568	T	G	0.175876	0.00723088	0.0372512	0.846089
1	AX-88173612	9677539	A	C	0.549847	0.00920762	0.0287119	0.748446
1	AX-87342618	9682089	G	A	0.251176	-0.0221415	0.0320702	0.489938
1	AX-88213773	9743536	C	T	0.00805314	-0.00364626	0.129772	0.977584
1	AX-88171970	9770787	C	T	0.439043	0.00786297	0.0277902	0.777222
1	AX-87979242	9917841	A	C	0.116859	-0.028615	0.0436589	0.512196
1	AX-88291580	9939997	T	C	0.0959323	0.0234886	0.0502805	0.640393
1	AX-96436668	9960758	G	A	0.269281	-0.0161455	0.0312701	0.605629
1	AX-87152631	9960842	G	T	0.445627	0.0243246	0.0286615	0.396057
1	AX-87576562	9986242	A	C	0.158888	0.00782413	0.0363897	0.82976
1	AX-87069580	10007735	T	A	0.131437	0.0192184	0.0401138	0.63187
1	AX-88302562	10045127	T	C	0.128968	-0.00907815	0.0398404	0.819753
1	AX-88198166	10103536	A	G	0.141547	-0.0429936	0.0408386	0.292448
1	AX-88303271	10143147	C	T	0.262991	-0.0031101	0.0307204	0.919361
1	AX-87975179	10161535	G	T	0.319069	-0.0388134	0.0302346	0.199233
1	AX-87281799	10261265	G	A	0.077122	0.0473678	0.0476249	0.31993
1	AX-87655925	10295517	C	T	0.271162	-0.0201953	0.0304739	0.507519
1	AX-87440542	10318502	A	G	0.243593	0.0169249	0.0355929	0.634421
1	AX-87754984	10325015	T	C	0.244004	0.0190693	0.0355906	0.5921
1	AX-87058828	10357330	G	A	0.370503	-0.0122835	0.0284026	0.665394
1	AX-96172858	10361482	A	C	0.184634	-0.01588	0.0330573	0.630958
1	AX-98301044	10361738	T	G	0.347284	0.00809844	0.0287987	0.77855
1	AX-87217923	10373019	A	G	0.184928	0.00828199	0.0364668	0.820338
1	AX-87018811	10396098	C	T	0.460616	0.0292827	0.0292467	0.316716
1	AX-87646345	10401184	G	A	0.460322	0.033948	0.029292	0.246476
1	AX-87643358	10403987	A	G	0.0830002	-0.0244701	0.0455558	0.591167
1	AX-98325490	10411518	T	C	0.365918	0.0477394	0.0304154	0.116513
1	AX-87155194	10414175	A	G	0.269927	0.0412653	0.0318837	0.19558
1	AX-87361676	10414412	T	C	0.473783	-0.00583187	0.0312817	0.852107
1	AX-87258079	10483904	A	C	0.411298	0.0207458	0.029164	0.476869
1	AX-86995095	10486110	G	A	0.0583706	-0.0340396	0.056913	0.549775
1	AX-87257451	10534484	C	A	0.208911	0.0380742	0.0334812	0.255463
1	AX-88314635	10581076	A	G	0.0791794	0.0408091	0.0550961	0.458882
1	AX-96116911	10605976	A	G	0.374089	0.00344764	0.02847	0.903614
1	AX-88095799	10645336	G	T	0.203974	-0.00919452	0.0359042	0.797885
1	AX-88314470	10664241	A	G	0.0757113	0.023939	0.0552115	0.664588
1	AX-87450890	10745663	G	A	0.498237	-0.00650865	0.0282034	0.817489
1	AX-87012501	10745702	G	T	0.497002	-0.00690637	0.0281387	0.806116
1	AX-96502159	10885448	T	C	0.469492	-0.00765202	0.0279064	0.783929
1	AX-87779546	10888412	G	A	0.101928	-0.0384179	0.0444106	0.387006
1	AX-97886709	10900629	A	C	0.178051	-0.0143088	0.0375251	0.702972
1	AX-87775977	10905004	T	C	0.446097	0.0218779	0.0291355	0.452711
1	AX-87620515	10905313	A	G	0.244063	-0.0402138	0.0333516	0.227913
1	AX-97886710	10911698	C	T	0.280096	-0.00177282	0.0356131	0.960298
1	AX-86933651	10975782	G	T	0.232365	-0.0317139	0.0338864	0.349332
1	AX-87180035	11172289	C	T	0.357277	0.0210939	0.0291658	0.469531
1	AX-87234885	11206307	T	C	0.352222	-0.00913453	0.0295195	0.756986
1	AX-87309096	11249896	T	C	0.394957	0.00712832	0.0294784	0.808924
1	AX-87974649	11256985	C	T	0.399894	0.02321	0.0291494	0.425891
1	AX-87849671	11283351	T	C	0.157066	-0.0184888	0.038433	0.630471
1	AX-98319837	11304505	T	C	0.239889	-0.000463875	0.0322558	0.988526
1	AX-88046523	11314082	C	T	0.122561	-0.0334635	0.0441592	0.448575
1	AX-88290288	11388612	A	C	0.378968	-0.0130654	0.0301079	0.664323
1	AX-87746500	11418940	C	T	0.381848	-0.0189872	0.0300345	0.527269
1	AX-87802379	11454378	T	C	0.0914061	0.0231342	0.0483323	0.632189
1	AX-96337963	11456694	C	T	0.338585	-0.0213275	0.0304038	0.483006
1	AX-98319839	11484733	G	A	0.0964613	0.0113531	0.0467241	0.80802
1	AX-87192955	11484936	C	T	0.26446	0.000683142	0.032346	0.98315
1	AX-87166459	11485663	G	A	0.0966377	0.00693321	0.0463865	0.881186
1	AX-87073866	11486033	C	A	0.0982248	-0.000296102	0.0461688	0.994883
1	AX-96437439	11540801	G	T	0.408888	0.0231066	0.0303366	0.446254
1	AX-96213812	11921866	G	A	0.129379	0.0716024	0.039016	0.0664754
1	AX-88170616	12186453	A	G	0.297849	0.014021	0.0297996	0.637992
1	AX-96295725	12222343	T	C	0.300788	0.0113435	0.029894	0.704349
1	AX-87688856	12227376	A	G	0.360922	-0.00504921	0.0319629	0.87448
1	AX-87673304	12255405	A	G	0.471726	0.0280638	0.028895	0.331431
1	AX-88266568	12327874	T	C	0.227193	0.0347882	0.0336967	0.301888
1	AX-87937309	12344713	C	T	0.22778	0.0336561	0.0335574	0.31589
1	AX-88142075	12533319	T	A	0.376675	0.0244119	0.0293356	0.405318
1	AX-96167825	12587594	T	C	0.155596	-0.025617	0.0367487	0.485749
1	AX-88297995	12629470	A	T	0.481307	-0.0638504	0.0288676	0.0269779
1	AX-88059243	12722914	C	A	0.351869	0.0247043	0.0291016	0.395938
1	AX-88211056	12929288	C	A	0.249236	0.00502332	0.032098	0.875639
1	AX-87367592	12952305	A	G	0.219081	-0.00919444	0.0347802	0.791504
1	AX-87708324	12953315	A	G	0.218375	-0.00579663	0.0349544	0.868288
1	AX-88046530	12971994	C	A	0.276511	-0.0284323	0.0326278	0.383528
1	AX-87295322	12984029	G	A	0.318834	-0.0470263	0.031195	0.131685
1	AX-88008924	13073727	T	C	0.300024	-0.043615	0.0319582	0.172331
1	AX-87902340	13104039	C	T	0.128791	-0.0331284	0.0446221	0.457832
1	AX-87271726	13206773	T	C	0.130261	-0.0467326	0.0438966	0.287054
1	AX-96440975	13250743	C	T	0.451152	-0.0120874	0.0298662	0.685685
1	AX-87923278	13257816	T	G	0.395603	0.00669094	0.02929	0.819306
1	AX-98315823	13287547	G	A	0.452445	0.0225657	0.0293837	0.442508
1	AX-88096148	13288121	G	T	0.452387	0.0193151	0.0294079	0.511308
1	AX-88115989	13329468	A	C	0.0942864	-0.0620737	0.046184	0.178931
1	AX-87545588	13354794	T	G	0.0879379	-0.0333835	0.0487141	0.493158
1	AX-87618892	13362718	C	T	0.428227	0.022338	0.0284222	0.431904
1	AX-87319617	13366675	G	A	0.205032	0.0216619	0.0339028	0.522861
1	AX-97895127	13367187	T	G	0.300376	0.0264216	0.029392	0.368686
1	AX-87335446	13367483	A	C	0.287444	0.0271407	0.0324533	0.402986
1	AX-87608008	13372203	T	C	0.291853	0.0241399	0.0325931	0.458909
1	AX-87514991	13383046	A	C	0.449859	0.0413809	0.02898	0.153317
1	AX-88144764	13405960	A	C	0.441159	0.0190817	0.0287294	0.506572
1	AX-87396832	13407264	A	C	0.177992	0.0286267	0.0385298	0.457496
1	AX-88261709	13415739	C	T	0.425817	0.02825	0.0276511	0.306943
1	AX-96133901	13552628	A	G	0.340701	0.0141325	0.0304732	0.642814
1	AX-96342980	13566709	G	A	0.344404	0.0175008	0.0304822	0.565878
1	AX-87081365	13601614	T	C	0.158888	-0.0199431	0.0398579	0.616825
1	AX-88209609	13719833	C	T	0.153833	-0.0130555	0.0384132	0.733955
1	AX-87068423	13784194	A	G	0.0743593	-0.0601938	0.0574428	0.294689
1	AX-87806509	14070289	C	T	0.127322	0.0389895	0.0385174	0.311414
1	AX-86979889	14074952	A	C	0.0932871	0.0481696	0.047406	0.309578
1	AX-87816259	14075780	T	C	0.350165	0.00534287	0.0351229	0.879093
1	AX-87884523	14130873	A	C	0.190865	-0.0686455	0.0363635	0.0590583
1	AX-87903616	14157146	T	C	0.185928	-0.0712795	0.0367836	0.0526466
1	AX-88289451	14157739	T	C	0.439748	-0.0340511	0.0306515	0.266606
1	AX-87920399	14200021	G	A	0.537503	-0.0180567	0.0309626	0.559774
1	AX-87537233	14269015	T	C	0.178639	-0.00271966	0.0373471	0.941948
1	AX-88068988	14297073	A	C	0.346285	0.00181704	0.0312393	0.953617
1	AX-87996253	14314117	C	T	0.392723	0.00822878	0.0329571	0.802834
1	AX-87977733	14320915	T	G	0.401481	0.0187763	0.0306697	0.540398
1	AX-88108407	14388951	G	A	0.129614	0.0108605	0.0405857	0.789011
1	AX-87064639	14490686	A	G	0.0629556	-0.0106152	0.0561736	0.850115
1	AX-87105566	14551057	C	T	0.0672466	-0.00175366	0.0544151	0.974291
1	AX-88008965	14725084	A	G	0.132142	0.0125205	0.0410493	0.760357
1	AX-96434998	14835388	A	G	0.154597	-0.0194624	0.0411503	0.636243
1	AX-96407526	14867635	T	C	0.264754	-0.0258231	0.0336346	0.442633
1	AX-88142986	14948430	T	A	0.285622	0.0220488	0.0314785	0.483653
1	AX-96313197	15122803	G	T	0.437103	0.0207258	0.0298523	0.487508
1	AX-87910434	15328308	A	G	0.154832	-0.00763182	0.0408721	0.851877
1	AX-87851311	15573885	G	A	0.303315	-0.0025109	0.0317677	0.937001
1	AX-88254321	15600810	T	G	0.105396	-0.0592276	0.0455886	0.193883
1	AX-96299810	15652567	C	A	0.281448	0.0210891	0.0315136	0.503365
1	AX-88271066	15707758	A	C	0.0912885	-0.0163943	0.0495917	0.740958
1	AX-87918417	15725582	T	G	0.0219845	-0.0667658	0.0980726	0.496011
1	AX-87637009	15817029	T	C	0.210322	0.018945	0.0352948	0.591431
1	AX-88131650	15870081	G	A	0.469904	-0.0209786	0.029319	0.474282
1	AX-88054165	15875193	T	C	0.168881	-0.0118544	0.0382555	0.756656
1	AX-87696289	15907382	C	A	0.288032	-0.00853167	0.0322168	0.791147
1	AX-88126715	16007612	C	A	0.454973	-0.0214528	0.0291846	0.462296
1	AX-88083538	16042106	C	T	0.464613	0.00696739	0.0304933	0.819266
1	AX-87717754	16063867	A	G	0.17376	0.00963985	0.0377342	0.798362
1	AX-98323613	16073698	G	T	0.149835	-0.00607621	0.0390088	0.876218
1	AX-88239709	16081493	G	T	0.358512	0.00384167	0.0309256	0.901139
1	AX-87014046	16241054	G	T	0.160416	-0.00468876	0.0375071	0.900516
1	AX-88233196	16265996	G	A	0.499059	0.00655301	0.0284702	0.817959
1	AX-88223228	16320905	T	G	0.154538	0.0646411	0.0377751	0.0870424
1	AX-87142358	16323377	T	G	0.140901	-0.0371524	0.0436986	0.395216
1	AX-87027299	16372721	C	A	0.472549	0.000699544	0.0291703	0.980867
1	AX-88005417	16398082	C	T	0.2828	-0.0150694	0.0360477	0.675917
1	AX-88015309	16416466	A	G	0.286739	-0.0232478	0.0315356	0.461006
1	AX-87631219	16430835	A	C	0.0570774	-0.003758	0.0621596	0.951792
1	AX-88060982	16456882	C	T	0.221608	-0.024439	0.035106	0.486336
1	AX-87196321	16483972	C	T	0.0658947	-0.00218864	0.0544847	0.967958
1	AX-87958293	16484025	T	C	0.229368	-0.0292704	0.0340224	0.389608
1	AX-87306963	16494977	C	T	0.41024	-0.0200829	0.0304746	0.509892
1	AX-87951972	16542572	C	A	0.397484	-0.0507372	0.0300617	0.0914558
1	AX-88173287	16603480	C	T	0.149365	0.0699808	0.0406039	0.0847982
1	AX-88113295	16647722	T	C	0.0880555	0.0136395	0.0479192	0.775923
1	AX-87507617	16674219	T	G	0.0314484	0.0498042	0.0688744	0.469609
1	AX-87100903	16675199	A	G	0.176464	0.00092863	0.0378976	0.980451
1	AX-88255134	16811802	G	T	0.490595	-0.00893446	0.0298625	0.764798
1	AX-87941723	16834639	T	C	0.504703	0.0452133	0.0292354	0.121978
1	AX-96177234	16858396	G	A	0.268516	-0.0172272	0.0323084	0.593888
1	AX-87871336	16876179	T	C	0.232071	0.0344224	0.0346894	0.32105
1	AX-87916025	16921492	A	G	0.264166	-0.0400553	0.0335895	0.233067
1	AX-88146627	16978961	A	T	0.130966	-0.00847532	0.0440899	0.847564
1	AX-88032973	16996204	A	C	0.254703	-7.30338e-05	0.0343376	0.998303
1	AX-87784888	17165823	C	T	0.462321	0.033198	0.0295245	0.260835
1	AX-87894626	17182798	T	C	0.215436	-0.0119197	0.0354374	0.736601
1	AX-87609342	17631387	T	G	0.229368	-0.026397	0.0352365	0.453775
1	AX-87919999	17646094	C	G	0.357806	0.0331126	0.0311321	0.287503
1	AX-88286718	17652897	C	T	0.360745	0.045588	0.0315373	0.14831
1	AX-88042311	17685695	A	G	0.217494	0.00266208	0.0357353	0.940617
1	AX-96442638	17699120	A	G	0.185046	0.0187644	0.0370875	0.612892
1	AX-87346362	17782094	G	A	0.34699	-0.0510067	0.0322163	0.113363
1	AX-88236816	17795801	A	G	0.237009	-0.0324185	0.0356501	0.363164
1	AX-96449529	17832003	A	G	0.468846	-0.014018	0.0296686	0.636579
1	AX-87867960	17847199	A	C	0.436339	-0.00371442	0.0292916	0.899092
1	AX-88254746	17981687	G	A	0.343699	-0.021543	0.0335442	0.520725
1	AX-87432558	17990280	T	C	0.416412	0.00392966	0.0314278	0.900493
1	AX-96122370	18476713	A	C	0.348284	0.0227345	0.0316167	0.4721
1	AX-87097855	18724103	T	C	0.0171644	-0.00274702	0.0895128	0.975518
1	AX-87940774	19064726	T	G	0.481425	0.0350692	0.0306656	0.25279
1	AX-87448934	19188425	C	T	0.281977	-0.010167	0.0324285	0.753885
1	AX-87733852	19220744	T	C	0.079297	-0.000167902	0.0501554	0.997329
1	AX-98326355	19239805	T	G	0.0621914	0.0784428	0.0582318	0.177955
1	AX-98304325	19239880	C	T	0.0628968	0.10239	0.057365	0.0742809
1	AX-87402687	19240074	C	T	0.095462	-0.00596441	0.0462444	0.897377
1	AX-87095280	19240321	C	A	0.182871	0.0294403	0.0371418	0.427984
1	AX-96172694	19265378	G	A	0.0286856	-0.116711	0.0803478	0.146343
1	AX-87074739	19315205	T	G	0.0302727	-0.0922337	0.0776116	0.234675
1	AX-88003976	19334561	A	C	0.490419	-0.0139011	0.0311453	0.655359
1	AX-96424367	19339767	A	C	0.494239	-0.0194973	0.0316005	0.537238
1	AX-96335806	19371023	T	C	0.494298	-0.0198504	0.0315876	0.529727
1	AX-96335804	19379142	G	A	0.494416	-0.0184386	0.0316043	0.55961
1	AX-87844674	19462877	T	C	0.492358	-0.039262	0.0292464	0.179448
1	AX-87596662	19469873	T	C	0.284681	-0.0293858	0.0365769	0.421745
1	AX-87904061	19490123	G	T	0.472314	0.0324824	0.0287681	0.258851
1	AX-87885105	19643725	A	G	0.425347	-0.0100522	0.0302125	0.739347
1	AX-98304330	19655164	T	G	0.314308	0.049961	0.0318495	0.116727
1	AX-87197154	19658027	T	C	0.449859	-0.00422258	0.0313851	0.892975
1	AX-87731459	19669158	A	G	0.482894	0.0270134	0.0299058	0.366376
1	AX-87623663	19678438	C	T	0.244122	-0.00247959	0.0346733	0.942989
1	AX-96470499	19761383	C	T	0.334176	-0.0280711	0.0314637	0.3723
1	AX-88213164	19801635	C	A	0.493005	-0.0145249	0.0305979	0.635
1	AX-87428441	19823363	A	G	0.0218669	-0.0612643	0.10051	0.542169
1	AX-87066459	19833905	A	G	0.0209264	-0.0729666	0.0988652	0.460489
1	AX-87077181	19858253	T	G	0.520397	-0.0275303	0.0313612	0.380026
1	AX-88312866	19878529	T	C	0.445744	0.0305931	0.0314134	0.330114
1	AX-87316343	19924464	C	T	0.528803	-0.0223732	0.0318753	0.482744
1	AX-96130816	19936881	G	A	0.376087	0.0170198	0.0316261	0.590468
1	AX-87688319	19937361	A	C	0.37597	0.0107473	0.0317208	0.734753
1	AX-88080442	19937712	C	T	0.459617	-0.0205616	0.0304369	0.499328
1	AX-88240132	19938193	T	C	0.0273336	0.012283	0.0792934	0.876895
1	AX-87553136	19939319	T	C	0.422114	-0.00836867	0.030495	0.783756
1	AX-87818053	19952601	A	G	0.0218669	-0.0612643	0.10051	0.542169
1	AX-87016552	20022349	T	C	0.0289795	-0.0466305	0.0841115	0.579312
1	AX-96130814	20057354	T	G	0.219375	0.0267676	0.0356251	0.452431
1	AX-87582419	20067127	G	A	0.158359	-0.00151853	0.0381251	0.968229
1	AX-96130017	20321806	A	G	0.444275	-0.00263235	0.0297323	0.929451
1	AX-87412634	20355671	C	A	0.0228662	-0.0147323	0.0964171	0.878558
1	AX-87240509	20357574	G	A	0.452798	-0.00645269	0.0298213	0.828693
1	AX-96130019	20390030	T	C	0.488831	-0.0182354	0.0307572	0.553259
1	AX-87888357	20417936	C	A	0.259993	0.0415626	0.0302271	0.169127
1	AX-87645714	20423683	A	G	0.185869	0.00272922	0.0366538	0.940645
1	AX-87660898	20423932	G	T	0.178756	-0.00881577	0.0369719	0.811536
1	AX-87080340	20428082	G	C	0.0899953	0.00354088	0.0479867	0.941178
1	AX-87803075	20433264	C	A	0.0899953	0.0179225	0.0482554	0.710333
1	AX-97885104	20436431	C	T	0.485657	-0.00675453	0.0298641	0.821065
1	AX-88184977	20516546	T	C	0.462791	0.0602942	0.0315945	0.0563422
1	AX-87942836	20595301	A	G	0.484599	0.0593483	0.0299404	0.0474549
1	AX-88117836	20659276	A	C	0.230955	0.0508085	0.0343453	0.139049
1	AX-97882423	20679835	G	A	0.33541	0.0258499	0.0310922	0.40575
1	AX-87345391	20717691	T	C	0.300611	0.0437413	0.0335991	0.192964
1	AX-87839600	20765203	G	T	0.40395	-0.0529925	0.031212	0.0895402
1	AX-87520406	20773538	T	C	0.40395	-0.0497725	0.0311467	0.110043
1	AX-86940664	20781354	A	G	0.403891	-0.0550101	0.031152	0.0774188
1	AX-96223237	20801421	T	G	0.500588	0.019702	0.0308988	0.523715
1	AX-88273357	20807162	G	A	0.503586	0.0328122	0.0307534	0.285997
1	AX-86957827	20817288	T	C	0.378086	0.00918377	0.0302712	0.761598
1	AX-87432981	20933980	C	T	0.234717	-0.0122315	0.0338352	0.717724
1	AX-87887954	20970813	G	T	0.141371	-0.00710884	0.0396923	0.85786
1	AX-87735288	21108417	A	C	0.384199	0.0408085	0.0310135	0.188232
1	AX-87690560	21108521	A	G	0.204444	0.0421912	0.0372772	0.257709
1	AX-96333890	21174773	G	A	0.210322	-0.00589921	0.037154	0.873844
1	AX-88314307	21245065	A	G	0.347461	0.0392465	0.0310615	0.206406
1	AX-87898489	21262033	C	T	0.0370915	-0.0859009	0.0708011	0.225026
1	AX-87886822	21265216	C	T	0.452857	-0.0143868	0.0293246	0.623706
1	AX-88236578	21302149	C	T	0.48119	-0.00617114	0.0316809	0.845557
1	AX-87987300	21304309	C	T	0.481307	-0.0110534	0.0318981	0.728949
1	AX-87324982	21316790	T	G	0.483541	0.0102887	0.0301702	0.733088
1	AX-88073966	21378329	C	T	0.124677	-0.100437	0.0469016	0.0322378
1	AX-96130039	21450643	A	G	0.357454	-0.0292002	0.0314977	0.353896
1	AX-87974555	21584018	C	A	0.231366	0.0473835	0.035326	0.179816
1	AX-87615117	21626295	A	G	0.4498	-0.0260824	0.0311578	0.402531
1	AX-87936429	21723480	C	A	0.0596638	-0.0387763	0.0504091	0.441755
1	AX-88190330	21739079	C	T	0.324712	-0.00467357	0.0317377	0.88293
1	AX-87702200	21780163	A	G	0.140901	0.0119453	0.041713	0.774596
1	AX-87181054	21780794	T	C	0.222431	0.0358059	0.0347993	0.303514
1	AX-87401226	21781023	T	C	0.37838	-0.0228218	0.0325228	0.482857
1	AX-87271176	21797983	C	A	0.361862	0.0460672	0.0309804	0.13702
1	AX-96129923	21826168	G	A	0.429697	-0.0171388	0.031145	0.582119
1	AX-87650004	21844693	T	C	0.37985	-0.0360918	0.0325184	0.267047
1	AX-87968594	21874050	A	C	0.29779	-0.0167017	0.0324692	0.606983
1	AX-87582386	21920060	T	C	0.215201	0.0127954	0.0367844	0.727954
1	AX-86906112	22009269	G	A	0.286092	-0.0303638	0.0325445	0.350823
1	AX-87934088	22033501	A	C	0.474077	0.0420943	0.0290706	0.147617
1	AX-87530267	22049592	C	T	0.383788	-0.0234893	0.0306543	0.44352
1	AX-87021311	22065006	A	G	0.18775	0.042679	0.0367628	0.24567
1	AX-88280021	22065839	A	G	0.374442	-0.0160556	0.0314423	0.609606
1	AX-87199646	22077531	C	A	0.307959	0.0315866	0.0328524	0.336316
1	AX-86915416	22091238	C	T	0.463202	-0.00128349	0.0304064	0.96633
1	AX-87586667	22092602	C	T	0.270162	0.0159948	0.034205	0.640059
1	AX-87395817	22094342	A	C	0.186339	0.00351205	0.0383639	0.927059
1	AX-87013862	22163539	A	G	0.228721	0.0496843	0.0372643	0.182436
1	AX-87040673	22163591	T	G	0.221726	-0.0466417	0.0417611	0.26405
1	AX-87610923	22229695	A	C	0.0717141	0.00515165	0.0502667	0.918371
1	AX-87948075	22363079	A	G	0.154479	-0.0297045	0.0409272	0.467968
1	AX-96222458	22447511	A	G	0.344698	-0.0123009	0.0305783	0.687482
1	AX-88169079	22581457	G	A	0.382142	-0.0134897	0.0306804	0.660167
1	AX-88285812	22650152	A	G	0.246003	-0.00636581	0.0342483	0.852545
1	AX-87920481	22750297	C	A	0.0280978	-0.0297868	0.0809247	0.712813
1	AX-88073680	22774695	T	C	0.281801	0.0375422	0.0325053	0.248108
1	AX-87533407	22813238	G	T	0.192511	-0.0153027	0.0358998	0.669917
1	AX-88161616	22845714	A	C	0.282918	-0.053635	0.0357104	0.133112
1	AX-88118608	22926796	G	C	0.296555	0.00777389	0.0322922	0.80976
1	AX-88108338	23007963	C	T	0.36921	0.0306477	0.0329661	0.352541
1	AX-87846191	23020364	G	T	0.224959	-0.0440749	0.0348139	0.205508
1	AX-98303363	23021389	A	G	0.135551	-0.0729066	0.0435235	0.093913
1	AX-87296344	23021845	A	G	0.135904	-0.0530041	0.0434319	0.222316
1	AX-96408018	23107955	G	A	0.310722	0.00758859	0.0319973	0.81253
1	AX-86958928	23108246	C	A	0.310663	0.00791195	0.0319935	0.804677
1	AX-87281567	23110116	C	T	0.315013	-0.00434007	0.0317907	0.89141
1	AX-87779595	23122515	C	A	0.371738	-0.00128969	0.0326089	0.968452
1	AX-86940540	23123686	T	C	0.360569	0.0007547	0.0332357	0.981884
1	AX-87090642	23123966	A	G	0.120033	-0.00982964	0.0471694	0.834924
1	AX-88307998	23126348	T	C	0.244533	0.0140478	0.0341244	0.680585
1	AX-96463177	23143060	T	C	0.359452	0.0120674	0.0326341	0.711547
1	AX-87853335	23160033	T	C	0.135845	0.0471119	0.0414107	0.255257
1	AX-87569612	23181725	A	G	0.35857	0.0336399	0.0314414	0.284654
1	AX-87853857	23191402	A	G	0.0551375	0.00022322	0.0560656	0.996823
1	AX-87362538	23201291	A	C	0.31272	-0.0439238	0.0334795	0.189533
1	AX-87106116	23207833	A	C	0.33782	-0.0247285	0.0338748	0.465393
1	AX-97894783	23256574	A	G	0.29585	-0.0659326	0.0341759	0.0537045
1	AX-87278490	23308112	T	G	0.0702445	0.063258	0.0559643	0.258338
1	AX-96296343	23326897	A	G	0.207794	0.0507443	0.0359299	0.157858
1	AX-88220661	23353849	A	G	0.361745	-0.0283735	0.0314036	0.366255
1	AX-88003545	23444221	A	G	0.120444	0.0569287	0.0435868	0.191519
1	AX-96295989	23553635	T	C	0.267282	0.0304771	0.0346731	0.379409
1	AX-87666478	23590827	G	T	0.269104	0.0303833	0.0346816	0.380995
1	AX-97886121	23627328	T	G	0.328063	0.00108889	0.0312343	0.97219
1	AX-88097071	23673302	C	T	0.432988	-0.00236544	0.0302512	0.937674
1	AX-87002157	23679885	T	C	0.315307	0.0173979	0.033599	0.604591
1	AX-96483944	23708965	T	G	0.269281	-0.038412	0.0321092	0.231582
1	AX-87260224	23709024	T	G	0.163179	-0.0265035	0.0384994	0.491193
1	AX-96433961	23709712	G	A	0.35716	-0.0537703	0.0309906	0.0827311
1	AX-87507487	23709775	A	C	0.375735	-0.0471872	0.0301105	0.117084
1	AX-87770989	23715405	G	A	0.382318	-0.0497684	0.0303335	0.100858
1	AX-88078244	23885713	T	C	0.0540795	0.0583518	0.0618489	0.345446
1	AX-87466257	23927310	G	A	0.48313	-0.0253091	0.0303589	0.40447
1	AX-87640517	23927405	T	C	0.383847	-0.0423934	0.0308367	0.169203
1	AX-87653424	24152388	C	T	0.231425	0.0323308	0.0331406	0.329281
1	AX-87838446	24190712	A	C	0.446391	0.0077011	0.0314258	0.806413
1	AX-87177473	24283101	A	G	0.272337	0.00581156	0.0340823	0.864605
1	AX-86944376	24307383	A	G	0.409652	-0.0120806	0.0312264	0.698852
1	AX-88235819	24315549	G	A	0.412532	-0.00990283	0.0316881	0.754653
1	AX-87383715	24329840	T	C	0.0356219	-0.124582	0.0598999	0.0375412
1	AX-87775464	24394156	A	G	0.0373266	-0.0986076	0.0677644	0.145627
1	AX-87148692	24412295	T	G	0.0420292	-0.0418799	0.0656795	0.523709
1	AX-87642669	24537269	G	A	0.435986	-0.0125559	0.0296391	0.671839
1	AX-98320763	24563002	A	G	0.199506	-0.0353464	0.037786	0.349563
1	AX-96303951	24624422	A	C	0.39625	-0.0254529	0.0313875	0.41741
1	AX-87481289	24628103	T	G	0.394427	-0.0330152	0.0310202	0.287186
1	AX-87595218	24659153	T	C	0.139784	-0.00369776	0.0414645	0.92894
1	AX-88220461	24696254	A	G	0.185281	-0.0392749	0.0402531	0.329213
1	AX-87437694	24720588	C	A	0.129556	0.0256898	0.0439431	0.558807
1	AX-96160859	24741333	A	G	0.205972	-0.00567752	0.0363998	0.876051
1	AX-87413612	24817844	G	A	0.323948	0.00181281	0.0337119	0.957115
1	AX-87067854	24882247	A	T	0.21185	0.0338997	0.0343486	0.323675
1	AX-97869543	24938630	T	C	0.209264	-0.0506338	0.0361522	0.161342
1	AX-98320762	24941545	T	C	0.209382	-0.0503852	0.0361222	0.16306
1	AX-98307765	24941751	T	C	0.119739	0.0790389	0.0421771	0.0609337
1	AX-87762803	24957141	T	G	0.258288	0.00186722	0.0346617	0.957039
1	AX-98302862	24963435	T	C	0.344522	-0.0203082	0.0349275	0.560945
1	AX-87213351	24966329	T	C	0.414766	0.0254048	0.0315634	0.420888
1	AX-96468746	24970081	A	C	0.427874	-0.0160757	0.0301966	0.594472
1	AX-87740765	24974401	T	A	0.38949	0.0371485	0.0317877	0.242548
1	AX-87969181	24985933	A	C	0.277157	-0.00411924	0.0341301	0.903935
1	AX-87585716	25028546	G	A	0.139784	0.0840046	0.0391582	0.0319321
1	AX-96415375	25071137	A	G	0.3668	-0.0269758	0.0315269	0.392195
1	AX-87626641	25082962	A	C	0.367505	-0.031777	0.0315294	0.313525
1	AX-87901015	25089170	A	G	0.324536	0.0251277	0.0308884	0.415932
1	AX-96303954	25089442	T	G	0.380849	0.04495	0.031127	0.148715
1	AX-87590585	25108045	C	A	0.439455	0.0548726	0.0288347	0.0570396
1	AX-87495872	25171162	A	C	0.415471	-0.00752176	0.0321251	0.814877
1	AX-96451843	25184237	G	T	0.300729	0.0599774	0.0311384	0.0540852
1	AX-87569211	25200281	T	G	0.30261	0.0382838	0.0313522	0.222053
1	AX-87999683	25230159	G	A	0.0891136	0.123511	0.0483109	0.0105705
1	AX-96441410	25273534	A	G	0.0511404	0.00252778	0.0581161	0.965307
1	AX-86922903	25309663	T	G	0.289854	-0.0114216	0.0335834	0.733783
1	AX-88265513	25341209	C	A	0.0403245	0.0151793	0.0727013	0.834613
1	AX-88313207	25355414	T	C	0.159652	0.00370442	0.0397127	0.925681
1	AX-88062525	25484585	A	C	0.191042	-0.012903	0.0372405	0.728984
1	AX-87285866	25628208	A	C	0.365448	0.0429847	0.0314221	0.17132
1	AX-88121194	25683540	T	C	0.232424	0.0694978	0.0355427	0.0505438
1	AX-87208726	25694641	C	T	0.204209	-0.024802	0.0361836	0.493061
1	AX-87500955	25699448	G	A	0.245415	-0.0138479	0.0353457	0.695218
1	AX-97890660	25723858	A	C	0.192335	0.0607439	0.0370052	0.100694
1	AX-87018217	25738160	A	C	0.0295674	-0.0364903	0.0795821	0.646576
1	AX-88030584	25764034	T	G	0.188514	0.0596988	0.0374483	0.110899
1	AX-97879844	25765881	C	A	0.433753	0.0375441	0.0315195	0.233599
1	AX-87945313	25789103	A	G	0.0433811	0.0449172	0.0702731	0.522705
1	AX-87385441	25830534	G	A	0.364978	0.00766883	0.0306379	0.802352
1	AX-96186726	25934860	G	T	0.264049	0.0645626	0.0324593	0.0466975
1	AX-87784940	25967889	G	T	0.255232	0.0113898	0.0338546	0.736545
1	AX-96428959	26057005	T	C	0.178697	-0.0865045	0.0390152	0.0266094
1	AX-87824157	26088133	A	G	0.473901	0.0311367	0.0311203	0.317057
1	AX-87685459	26113419	A	G	0.183753	-0.0673797	0.038413	0.0794154
1	AX-87513679	26134427	A	C	0.405831	0.0239591	0.0305522	0.43292
1	AX-87325609	26146531	C	A	0.249647	0.0295326	0.034047	0.385719
1	AX-87859204	26163455	G	A	0.225312	0.00677061	0.0364269	0.852548
1	AX-87865268	26164222	G	A	0.221726	0.000524944	0.0365848	0.988552
1	AX-87557984	26225320	T	C	0.0713026	0.0860416	0.0575688	0.135022
1	AX-88095914	26237762	C	A	0.221256	0.00609347	0.0365387	0.867553
1	AX-96431415	26347134	T	C	0.370973	0.0306505	0.0304172	0.313612
1	AX-87649594	26353514	T	C	0.157418	0.037084	0.0394721	0.347475
1	AX-87469747	26356873	G	C	0.156889	0.0373152	0.0396857	0.347079
1	AX-87492794	26361814	T	C	0.0658947	0.0732931	0.0534703	0.17046
1	AX-87925055	26374645	G	A	0.156595	0.016923	0.0413088	0.682048
1	AX-88310137	26449878	G	A	0.283623	0.0243705	0.0338632	0.471725
1	AX-87899594	26459548	C	A	0.0808253	-0.0376896	0.0495145	0.446548
1	AX-87620570	26517275	G	A	0.167646	0.0664734	0.0381693	0.0815886
1	AX-98306635	26578263	A	C	0.198801	0.047931	0.0341817	0.160843
1	AX-96200341	26631572	T	G	0.296438	0.00284786	0.0329229	0.931068
1	AX-98318914	26632025	C	T	0.473607	-0.020836	0.0299641	0.486827
1	AX-98306631	26632229	G	A	0.471079	-0.0133735	0.030144	0.657292
1	AX-88040659	26641642	G	A	0.348107	-0.0208513	0.0308475	0.499074
1	AX-88211085	26677439	A	G	0.223783	0.00930247	0.0358192	0.79509
1	AX-96258137	26691108	A	C	0.146485	0.0679335	0.0396196	0.0864106
1	AX-98306634	26786224	A	G	0.49471	-0.0250202	0.0300004	0.404282
1	AX-96442862	26787289	A	G	0.350576	0.027928	0.0333088	0.401775
1	AX-87425797	26787381	G	T	0.354926	0.0237473	0.0330046	0.471824
1	AX-88285363	26799000	T	C	0.149777	0.00918139	0.0393998	0.815737
1	AX-87696529	26922716	A	G	0.226722	0.0171702	0.0334487	0.60772
1	AX-88294188	26938496	G	A	0.115036	0.0356683	0.0426345	0.402814
1	AX-88310142	26985051	G	T	0.445274	0.00389235	0.0295948	0.895363
1	AX-88063327	27027125	T	C	0.0180461	0.0119501	0.0987629	0.903693
1	AX-88158186	27090085	C	T	0.32724	0.00267525	0.029823	0.928522
1	AX-98318916	27095388	C	T	0.181225	-0.0358386	0.0391192	0.359594
1	AX-87309618	27096938	A	G	0.179814	-0.0307565	0.0387813	0.427734
1	AX-96474264	27125069	A	G	0.34264	-0.0244189	0.0308494	0.428622
1	AX-87065944	27127586	A	G	0.26593	0.0011776	0.033816	0.97222
1	AX-97874760	27127641	G	A	0.178991	0.0270284	0.0362884	0.45638
1	AX-96258161	27131795	T	C	0.124206	-0.0393	0.0426444	0.35675
1	AX-96145139	27165773	T	C	0.388373	-0.0140508	0.0302205	0.641974
1	AX-88196585	27218626	C	A	0.424406	-0.00895405	0.0298606	0.764283
1	AX-96369715	27295533	G	A	0.238831	-0.00473169	0.0342077	0.889986
1	AX-87118513	27311671	A	G	0.0551963	-0.0321523	0.0613541	0.600248
1	AX-96427218	27415708	A	G	0.437985	0.00870538	0.0311476	0.77987
1	AX-88001038	27482012	A	G	0.431636	0.0133454	0.0318866	0.675561
1	AX-87934608	27503749	T	C	0.299906	0.00163452	0.0322464	0.959574
1	AX-88141677	27511593	G	A	0.301317	-0.00696258	0.0321654	0.828628
1	AX-96483517	27533882	T	G	0.252704	0.0336169	0.0339057	0.32145
1	AX-87135892	27538670	A	G	0.282389	0.0183122	0.0347197	0.597896
1	AX-87296486	27591541	T	C	0.275923	0.040117	0.0356028	0.25983
1	AX-88261268	27595337	T	G	0.155772	-0.0506633	0.0374884	0.176554
1	AX-88007234	27679674	A	G	0.184105	-0.0234442	0.0391678	0.549468
1	AX-97877243	27761205	A	G	0.480426	0.00874977	0.0299695	0.770321
1	AX-98308377	27765915	G	A	0.382671	-0.0324335	0.0300593	0.280595
1	AX-88019662	27798888	C	T	0.0906419	0.0386382	0.0464525	0.405534
1	AX-88030980	27806373	A	G	0.0962262	0.0504513	0.0446305	0.258299
1	AX-98312676	27855151	T	C	0.493123	0.0320335	0.0299581	0.284945
1	AX-87307886	27875985	G	T	0.166647	-0.00733693	0.0355943	0.836692
1	AX-87945509	27883621	T	G	0.15877	-0.0159168	0.036568	0.66337
1	AX-88231992	27920582	T	C	0.0844698	0.00246453	0.0528877	0.962833
1	AX-88278421	27934171	A	G	0.177816	-0.00954127	0.0364107	0.793286
1	AX-86949782	27961196	A	G	0.119445	0.0383485	0.0461853	0.40636
1	AX-96118826	27997443	A	G	0.486421	0.0339202	0.0290698	0.24327
1	AX-87992075	28039847	T	C	0.220609	0.0237471	0.0356966	0.505892
1	AX-88249686	28053852	T	C	0.231484	0.0274573	0.0357235	0.442128
1	AX-88308171	28134233	A	G	0.118034	-0.0363709	0.0437109	0.405365
1	AX-88296828	28145022	T	C	0.117917	-0.037294	0.043853	0.395084
1	AX-88266673	28193624	T	A	0.259993	0.0555841	0.032098	0.0833273
1	AX-87772685	28245275	A	G	0.422408	-0.0219853	0.0285294	0.440933
1	AX-87778757	28245647	A	G	0.421761	-0.0210376	0.0285096	0.460568
1	AX-87950894	28278573	A	G	0.189161	-0.0284786	0.0348303	0.413563
1	AX-87391880	28322991	T	C	0.363567	-0.0081866	0.0303261	0.787197
1	AX-98299225	28354946	T	C	0.0489654	0.0347856	0.0622459	0.57627
1	AX-87697190	28361960	T	G	0.307724	-0.0423486	0.033964	0.212446
1	AX-98308391	28370824	G	T	0.0885257	-0.0375444	0.0472979	0.427321
1	AX-87723191	28388371	T	G	0.0427345	-0.010666	0.0671438	0.873784
1	AX-87716631	28401395	C	T	0.309252	0.0087448	0.032115	0.785394
1	AX-88306652	28412718	G	T	0.443687	-0.0151289	0.0300811	0.615007
1	AX-87700011	28456425	A	G	0.442394	0.030849	0.0288731	0.285325
1	AX-87636406	28530358	T	A	0.421937	-0.000991916	0.0295604	0.973232
1	AX-87657929	28530360	T	A	0.42182	0.00449238	0.0295398	0.879125
1	AX-97902229	28530400	G	A	0.421761	0.000905343	0.0295798	0.975583
1	AX-88021993	28549586	T	A	0.345932	-0.0293665	0.0287914	0.307741
1	AX-88271324	28623307	G	A	0.471726	-0.0224908	0.0287383	0.433857
1	AX-88171084	28703629	G	A	0.218904	0.0419133	0.035797	0.241654
1	AX-87988253	28715478	T	C	0.472137	-0.0121289	0.0290758	0.676569
1	AX-87002989	28716072	C	T	0.170585	-0.0641114	0.0368353	0.0817736
1	AX-96258231	28778236	T	G	0.296379	-0.000914107	0.0320908	0.977275
1	AX-87951598	28803372	T	C	0.405185	-0.0347306	0.0301366	0.249141
1	AX-96415411	28831127	C	A	0.362979	-0.071647	0.031722	0.0239091
1	AX-87227995	28845677	C	T	0.363155	-0.0722395	0.031732	0.022813
1	AX-88105201	28855878	G	A	0.365272	-0.0711336	0.0315776	0.0242807
1	AX-87718770	28869948	A	G	0.397367	-0.0371626	0.0297245	0.211214
1	AX-88213449	28913017	T	A	0.295027	0.0324692	0.0315125	0.302842
1	AX-87576802	28966084	T	G	0.361686	-0.0595729	0.0319393	0.0621545
1	AX-87201630	28977442	T	C	0.23648	-0.0256671	0.0395032	0.515855
1	AX-88185718	28980181	A	C	0.352457	0.025604	0.0299402	0.392455
1	AX-87959658	29017547	T	C	0.33206	0.0111041	0.0299426	0.710751
1	AX-87998976	29039796	G	C	0.216377	0.0193427	0.0338058	0.567205
1	AX-88013090	29107825	A	G	0.281331	0.0386307	0.0311773	0.215321
1	AX-86935434	29116869	A	T	0.469786	0.0222642	0.0290915	0.444083
1	AX-87989049	29128551	T	C	0.466083	0.0218403	0.0291951	0.454411
1	AX-87692466	29157831	A	G	0.289149	0.0310952	0.03253	0.339127
1	AX-87319462	29157965	A	C	0.288914	0.0311252	0.0325637	0.33916
1	AX-97879669	29161858	G	A	0.478897	0.0064315	0.0312262	0.836818
1	AX-98308387	29179019	A	C	0.295497	0.0459327	0.0358089	0.199591
1	AX-88224261	29210435	A	G	0.406066	-0.0121739	0.0297373	0.68226
1	AX-87508666	29293867	T	C	0.0992241	0.0810672	0.0460212	0.0781506
1	AX-87688111	29306539	G	C	0.0533153	0.104709	0.0576053	0.0691111
1	AX-88212774	29332729	A	C	0.145544	0.094596	0.0365819	0.00971338
1	AX-87267267	29356228	T	C	0.0794733	0.0487482	0.0439281	0.267116
1	AX-88070165	29384838	A	G	0.469786	0.0313327	0.0309588	0.311501
1	AX-87264186	29395846	C	T	0.0678933	0.111076	0.0527149	0.0351075
1	AX-87599187	29515662	G	T	0.274042	-0.026396	0.0326264	0.418493
1	AX-87672390	29534914	G	A	0.28956	0.0454757	0.0324492	0.161081
1	AX-97887143	29536394	T	G	0.132671	-0.0397418	0.0419667	0.343647
1	AX-87711432	29546073	C	A	0.175993	0.00815191	0.0393128	0.835728
1	AX-87298618	29547222	C	A	0.157301	-0.0249142	0.0404145	0.537586
1	AX-87851822	29547507	G	T	0.0498472	-0.00178479	0.0619057	0.977
1	AX-87258443	29547760	C	T	0.277334	-0.0241466	0.0345626	0.48478
1	AX-87804768	29548064	T	C	0.167529	-0.0117365	0.0389519	0.76318
1	AX-88099563	29554221	A	G	0.0501411	0.000146177	0.061595	0.998106
1	AX-87422949	29577801	T	C	0.0457324	-0.0222499	0.0651283	0.732628
1	AX-87088082	29617419	T	C	0.404126	0.0330398	0.029752	0.266782
1	AX-87421785	29622697	T	G	0.40442	0.0299574	0.0303934	0.324302
1	AX-87389534	29643060	A	G	0.0392076	0.00695101	0.0683298	0.918973
1	AX-98321677	29643559	G	T	0.039384	0.00423849	0.067984	0.950288
1	AX-86908034	29652173	C	A	0.379791	0.0387033	0.0307693	0.208444
1	AX-87485271	29694638	A	G	0.35234	-0.0125402	0.0295308	0.671092
1	AX-87895950	29702865	A	C	0.475547	0.00984948	0.0296057	0.739369
1	AX-87044308	29702937	A	C	0.265166	-0.0439099	0.0357176	0.218935
1	AX-88249013	29743438	T	C	0.283682	0.0281925	0.0323038	0.38281
1	AX-87046644	29780212	G	A	0.47925	-0.0181365	0.0295651	0.539583
1	AX-87269937	29839632	T	C	0.476428	0.00489472	0.0296508	0.868882
1	AX-96186133	29839970	C	A	0.472666	0.0062937	0.0297463	0.832435
1	AX-98299229	29886591	C	T	0.107454	0.0806443	0.047603	0.0902458
1	AX-87706525	29973060	G	A	0.142958	0.00767857	0.0387581	0.842955
1	AX-87823397	29973314	T	C	0.176522	0.00845199	0.0361867	0.815322
1	AX-98308398	29973376	T	G	0.0186339	0.13618	0.091711	0.137576
1	AX-96474492	29973574	C	T	0.413649	0.0491073	0.0298666	0.100131
1	AX-87130527	29976490	A	G	0.189513	0.057575	0.0354513	0.104363
1	AX-87323502	29998185	G	T	0.249706	-0.0157265	0.0336803	0.640546
1	AX-87690683	30046807	A	G	0.035857	0.116479	0.0714507	0.103059
1	AX-87076788	30092556	T	C	0.111216	-0.00525709	0.0423749	0.901267
1	AX-87975637	30151640	T	G	0.278803	-0.0444598	0.0314315	0.157216
1	AX-87409252	30165174	T	C	0.0988714	0.0182578	0.0431435	0.672158
1	AX-87747893	30165199	T	C	0.204855	0.0312468	0.0361204	0.386997
1	AX-87940789	30279593	G	A	0.305667	0.0562284	0.0294465	0.0561965
1	AX-96256630	30288007	A	G	0.189161	0.0311509	0.0345029	0.366605
1	AX-96431180	30298281	T	G	0.442629	-0.000102844	0.0291637	0.997186
1	AX-87261281	30311106	T	G	0.314308	-0.0435829	0.0333533	0.191313
1	AX-88103076	30409394	A	G	0.460028	0.0134183	0.0307114	0.662172
1	AX-88061367	30446830	A	C	0.402833	-0.0307166	0.0295114	0.29795
1	AX-96121318	30492284	A	G	0.250823	0.0059907	0.0326905	0.854598
1	AX-86970192	30492998	T	C	0.339819	0.0155411	0.030366	0.608795
1	AX-87684364	30495977	C	T	0.40683	-0.0202089	0.0308537	0.512474
1	AX-86957607	30497023	T	G	0.324477	0.0162992	0.0344737	0.636355
1	AX-87123300	30497803	C	T	0.325417	0.023264	0.034401	0.498876
1	AX-87163088	30497935	G	A	0.411239	-0.0159123	0.0310561	0.608391
1	AX-87417537	30512027	C	A	0.254761	0.0201347	0.0342207	0.556279
1	AX-87328983	30512135	T	C	0.247296	0.0103953	0.0350234	0.766611
1	AX-87227892	30512461	A	G	0.247825	0.0133164	0.0349568	0.703248
1	AX-87365600	30512902	A	C	0.188103	0.0253107	0.0388319	0.51453
1	AX-87525039	30513101	G	T	0.189043	0.0538609	0.0384791	0.16159
1	AX-88078085	30528860	T	G	0.297966	0.033516	0.0327448	0.306046
1	AX-96186114	30530236	C	T	0.328356	0.0335794	0.0307885	0.275428
1	AX-87321503	30541191	T	C	0.3417	-0.0281028	0.029272	0.337027
1	AX-86924011	30541818	A	C	0.486069	0.0297464	0.0300959	0.322963
1	AX-87363815	30552116	C	A	0.485128	0.0284638	0.0299645	0.342155
1	AX-87032787	30552673	T	C	0.174348	-0.0421303	0.036957	0.254294
1	AX-98308406	30553308	C	T	0.390372	-0.0266771	0.0315167	0.397304
1	AX-87553580	30553553	A	G	0.389901	-0.0216069	0.0315935	0.494037
1	AX-87408675	30558089	G	A	0.015107	0.0560519	0.0972096	0.564204
1	AX-87950842	30566133	T	G	0.393193	-0.0164211	0.0312802	0.599605
1	AX-88305756	30628327	G	A	0.518399	0.0342786	0.0297828	0.249752
1	AX-87370833	30696289	T	C	0.29297	0.0200132	0.0328911	0.542877
1	AX-87722276	30696945	T	C	0.0821773	0.0667367	0.0507014	0.188084
1	AX-96450687	30722767	C	A	0.214731	0.056481	0.0342163	0.0987985
1	AX-87884331	30819302	T	G	0.221667	-0.0546728	0.0337394	0.105137
1	AX-98308410	30846478	G	T	0.304315	-0.0255714	0.0348944	0.463667
1	AX-88107166	30863357	C	T	0.418411	-0.0239164	0.0308975	0.438897
1	AX-87863822	30876749	A	G	0.466024	0.0087627	0.029155	0.763753
1	AX-87073684	30877498	C	A	0.47008	9.96534e-05	0.0288619	0.997245
1	AX-87762525	30899007	T	C	0.133612	-0.0428306	0.0401968	0.28664
1	AX-98302963	30939912	A	C	0.259993	0.0410606	0.0365136	0.260789
1	AX-96186107	30940115	T	G	0.520985	0.0155769	0.0285844	0.585791
1	AX-96144453	30962691	C	A	0.481072	-0.00150148	0.0274458	0.956372
1	AX-87472884	31014220	C	T	0.244004	-0.02952	0.0391569	0.450916
1	AX-98321696	31065768	T	C	0.114331	0.0598609	0.045664	0.189891
1	AX-87895438	31141224	G	T	0.132612	-0.0332309	0.0420768	0.429664
1	AX-98321690	31149657	T	C	0.489067	0.010122	0.0305588	0.74047
1	AX-87064368	31187643	G	T	0.164884	-0.0460822	0.0399504	0.248712
1	AX-87157350	31203385	C	T	0.401893	0.0286596	0.0302999	0.344217
1	AX-98321697	31208946	G	T	0.332119	0.029707	0.0307292	0.333677
1	AX-87868655	31229058	A	G	0.39284	0.0241662	0.0322525	0.453688
1	AX-87899176	31245396	A	C	0.132201	-0.029328	0.0423401	0.488513
1	AX-88307971	31301635	G	T	0.345756	-0.00120313	0.0322223	0.970215
1	AX-87885273	31336483	C	A	0.382671	0.0443656	0.027666	0.108799
1	AX-86952685	31348259	T	C	0.150129	-0.000514572	0.0395444	0.989618
1	AX-88020072	31539662	T	C	0.330531	0.0431503	0.0288536	0.134786
1	AX-88086409	31586320	G	A	0.285563	-0.0115148	0.0304931	0.705713
1	AX-88277135	31627943	T	C	0.0537268	0.0770497	0.0555585	0.165496
1	AX-87493269	31732704	A	G	0.558723	0.0175647	0.0305402	0.565202
1	AX-86970551	31736184	A	G	0.269692	-0.00323603	0.0318387	0.919044
1	AX-87514427	31758724	T	C	0.0134023	0.034207	0.107755	0.750901
1	AX-87434864	31766225	T	G	0.0824124	-0.00448691	0.048893	0.926881
1	AX-87857672	31769233	C	A	0.118798	-0.0158526	0.0443901	0.721002
1	AX-87897547	31774306	T	C	0.533447	0.0207772	0.0306442	0.497762
1	AX-87867296	31815291	C	T	0.0744768	-0.0243273	0.0516415	0.637583
1	AX-87333266	31830975	T	C	0.508406	-0.0380449	0.0297972	0.201674
1	AX-87962394	31882607	T	C	0.292558	0.00728888	0.0327902	0.82409
1	AX-96173817	31908577	C	A	0.416177	0.0254397	0.0301685	0.399087
1	AX-87095550	31923002	A	G	0.0491418	0.0117427	0.0632506	0.852717
1	AX-88109496	31950472	T	G	0.202093	0.0046047	0.0342064	0.892916
1	AX-88105945	31980873	T	A	0.391841	0.0339547	0.0295186	0.250027
1	AX-88234341	32063180	A	G	0.479368	0.0288668	0.0296518	0.330293
1	AX-87050256	32084975	C	A	0.107454	-0.00408701	0.0459287	0.929093
1	AX-97877411	32102270	T	C	0.151305	-0.0368711	0.0405653	0.363386
1	AX-96131898	32139580	A	C	0.154949	-0.0130935	0.0407024	0.747688
1	AX-87994377	32207323	T	C	0.400012	-0.0329089	0.0305686	0.281678
1	AX-87494029	32213423	C	T	0.0839407	-0.0135757	0.049931	0.785707
1	AX-98295889	32239492	C	T	0.123031	0.0179442	0.0427899	0.674957
1	AX-97901834	32239668	A	C	0.122443	0.0190874	0.0430377	0.657402
1	AX-87334557	32241491	A	C	0.239654	0.0362208	0.0347283	0.296958
1	AX-88246813	32276622	G	A	0.083882	-0.0166366	0.0499672	0.739171
1	AX-88107496	32294116	T	C	0.144134	0.00656839	0.0376536	0.861518
1	AX-88042461	32331860	G	A	0.185399	0.0394981	0.03698	0.285478
1	AX-96131896	32353666	T	C	0.280038	0.0237714	0.030877	0.441376
1	AX-87944146	32456298	C	T	0.386198	-0.0106386	0.0285279	0.709209
1	AX-87550475	32531561	G	T	0.0859981	0.0752588	0.0487604	0.122723
1	AX-87289029	32531715	T	C	0.0848225	0.0779649	0.0493555	0.114185
1	AX-87289633	32533295	A	G	0.0854691	0.0876685	0.0491605	0.0745352
1	AX-96173802	32536572	T	C	0.0848225	0.0760436	0.0494494	0.124096
1	AX-87588065	32577083	G	T	0.263873	-0.0367997	0.0321675	0.252623
1	AX-87401336	32598214	G	A	0.424348	-0.0245827	0.0302882	0.417005
1	AX-96173799	32599629	A	G	0.423818	-0.0226488	0.0303032	0.454818
1	AX-87984080	32599727	C	G	0.423466	-0.0203584	0.0303193	0.501923
1	AX-87967129	32635331	C	T	0.125441	0.01187	0.0411562	0.77303
1	AX-87986113	32646005	A	G	0.339937	0.0290454	0.0309205	0.347547
1	AX-88307740	32661586	C	A	0.416236	0.0078018	0.029165	0.78908
1	AX-88255016	32705001	C	T	0.11198	-0.02572	0.0390181	0.50978
1	AX-88106841	32780342	G	A	0.419939	0.0192918	0.0295604	0.514
1	AX-88038859	32951038	T	C	0.327827	0.00737852	0.0293979	0.801823
1	AX-87929070	32955245	A	C	0.0478486	0.0117406	0.0566448	0.835801
1	AX-96131882	32960649	A	C	0.315718	-0.0134653	0.0335037	0.687753
1	AX-96408521	33060373	T	C	0.129438	0.0627581	0.0415428	0.130869
1	AX-98304682	33061237	T	G	0.231954	0.028042	0.0310316	0.366176
1	AX-88299571	33112931	C	A	0.357101	0.020866	0.0309576	0.500301
1	AX-88015394	33215410	C	T	0.219904	0.0185456	0.0331569	0.575938
1	AX-87761093	33232848	T	C	0.375265	0.0151254	0.0310311	0.625955
1	AX-97891458	33251497	T	G	0.161592	-0.0298331	0.0367074	0.416375
1	AX-88229358	33348516	T	C	0.217787	-0.00131745	0.0347007	0.969715
1	AX-88173506	33393349	G	T	0.358982	-0.0154129	0.0290912	0.596243
1	AX-88138070	33409400	T	G	0.045027	-0.141917	0.0643615	0.0274538
1	AX-87983934	33477067	T	G	0.17858	0.0252556	0.0350589	0.471294
1	AX-88107596	33483598	T	G	0.0912885	-0.0232129	0.0451315	0.607016
1	AX-87891382	33507492	G	A	0.234775	0.068767	0.031657	0.0298365
1	AX-86990958	33544291	A	C	0.358806	0.0264022	0.0292247	0.366303
1	AX-97876908	33610938	T	C	0.455796	-0.010518	0.0280122	0.707305
1	AX-96130745	33626176	C	A	0.129379	0.0721328	0.0392634	0.0661875
1	AX-96408540	33634018	A	G	0.175406	0.00488692	0.0370047	0.894935
1	AX-96504363	33662809	T	C	0.507994	-0.0127635	0.0296974	0.667351
1	AX-88117444	33677681	T	C	0.374148	-0.0113736	0.0294022	0.698882
1	AX-88188247	33697542	C	T	0.4498	0.00698464	0.0279322	0.802544
1	AX-88069322	33796987	C	A	0.445509	0.0119761	0.0282798	0.67194
1	AX-87155011	33829549	A	G	0.359335	-0.000652361	0.0285416	0.981765
1	AX-96484067	33833431	A	C	0.264108	-0.0138112	0.0325784	0.671611
1	AX-88256967	33885919	C	A	0.344463	0.00724568	0.0308495	0.814308
1	AX-96193845	33998048	G	A	0.383376	-0.0157479	0.031304	0.614918
1	AX-87767847	34008834	A	G	0.442394	0.026925	0.0297473	0.365398
1	AX-87343306	34081569	C	A	0.499353	0.0280539	0.0301323	0.351841
1	AX-98315850	34082195	T	C	0.213673	0.0795479	0.0330514	0.0160931
1	AX-87106805	34085132	A	G	0.255467	-0.0330049	0.0344193	0.337606
1	AX-87472636	34098074	T	C	0.336233	0.0155449	0.030367	0.608721
1	AX-87582348	34099303	T	C	0.00640724	-0.222903	0.169083	0.187402
1	AX-88139826	34151722	T	G	0.377733	-0.0171317	0.0295291	0.561805
1	AX-87901919	34205114	A	T	0.51546	0.0128815	0.0291529	0.658589
1	AX-87232098	34232024	T	C	0.190454	0.00336124	0.0385615	0.93054
1	AX-87957039	34279613	G	A	0.0736539	0.00829923	0.0515213	0.872028
1	AX-87899298	34338545	T	C	0.251117	0.00162025	0.0352718	0.963361
1	AX-96418891	34410398	G	T	0.427816	0.0103384	0.0285759	0.717512
1	AX-88198593	34424394	A	G	0.165589	0.00887625	0.0376317	0.813532
1	AX-87880718	34447659	G	A	0.511404	0.000522679	0.0278311	0.985016
1	AX-87772709	34457085	C	A	0.196097	-0.0144769	0.035113	0.680124
1	AX-98304675	34469925	C	T	0.195921	-0.0103897	0.0351758	0.767715
1	AX-88103712	34480928	T	G	0.157418	-0.00640228	0.0380837	0.866496
1	AX-88088110	34503671	T	C	0.396191	-0.0108991	0.0299984	0.716365
1	AX-86925779	34521762	T	C	0.367388	-0.00769657	0.0307481	0.802347
1	AX-87135269	34549732	G	A	0.229603	-0.0198704	0.0339288	0.55811
1	AX-88217253	34560714	A	G	0.328768	-0.014706	0.0292767	0.615448
1	AX-87755710	34612844	A	C	0.355161	-0.0482001	0.0294598	0.101812
1	AX-86938423	34641622	T	C	0.487891	-0.00624799	0.0274305	0.819821
1	AX-88293524	34650345	G	T	0.21767	-0.0148962	0.0349644	0.670078
1	AX-88101380	34688010	G	A	0.415178	-0.00924579	0.02996	0.757622
1	AX-88041635	34783462	T	A	0.369504	-0.0637649	0.0298873	0.0328827
1	AX-96152264	34966790	C	T	0.441159	0.0310801	0.0284423	0.274507
1	AX-87776000	35015089	T	C	0.526746	-0.0184316	0.0291453	0.527123
1	AX-88300037	35159669	T	G	0.36633	0.0144804	0.0307025	0.637187
1	AX-87392899	35199366	A	G	0.212909	0.00801074	0.0332936	0.809858
1	AX-88200059	35225263	G	A	0.298907	0.0177028	0.0301222	0.556734
1	AX-87578203	35240311	G	A	0.528744	-0.00970588	0.0285971	0.734307
1	AX-87083613	35242332	C	T	0.40736	-0.0138251	0.0290932	0.634643
1	AX-88058594	35290518	T	C	0.521808	0.0253169	0.0273661	0.354904
1	AX-87999346	35317978	A	G	0.414237	-0.00804653	0.0292554	0.783282
1	AX-87543362	35332720	C	T	0.378968	-0.0282141	0.0297432	0.342829
1	AX-96336127	35337158	A	C	0.392253	0.0188024	0.0289711	0.516336
1	AX-87913566	35350182	A	C	0.209793	0.0515597	0.0331915	0.120327
1	AX-87312231	35400781	A	G	0.172878	0.054579	0.0347229	0.115987
1	AX-87209582	35448098	T	C	0.151834	0.0299276	0.0365211	0.412524
1	AX-87968085	35476764	C	A	0.427992	0.0118537	0.0283198	0.675534
1	AX-88070999	35519040	G	A	0.10522	0.0537635	0.0420935	0.201518
1	AX-86904294	35535123	C	T	0.465436	0.00250758	0.0274183	0.92713
1	AX-87685464	35570127	T	G	0.368505	-0.00739527	0.0292154	0.800169
1	AX-87585233	35573040	C	T	0.318893	0.00536586	0.0322159	0.867716
1	AX-88301633	35644148	C	T	0.478368	-0.0360224	0.0270376	0.182759
1	AX-87962014	35671847	G	A	0.250294	-0.018051	0.0309386	0.559593
1	AX-87935955	35839293	A	G	0.321303	0.00711567	0.0317829	0.822848
1	AX-88067154	35907687	C	A	0.497708	0.00951337	0.0290072	0.742937
1	AX-88299201	36019677	C	A	0.308723	-0.0178629	0.0300303	0.551958
1	AX-87302994	36083976	A	G	0.0434987	0.0695273	0.0627919	0.268179
1	AX-87984179	36185616	G	C	0.309429	0.0363659	0.0309405	0.239855
1	AX-87775441	36230715	G	T	0.205737	0.0507414	0.0357087	0.155322
1	AX-87879341	36307780	C	G	0.199683	0.0498739	0.0361839	0.168097
1	AX-96413393	36440125	G	T	0.240771	-0.0294931	0.0336958	0.381423
1	AX-96445559	36502756	T	C	0.180049	-0.0293305	0.0384492	0.44556
1	AX-87874443	36709048	G	A	0.0767106	0.11748	0.0508649	0.0209077
1	AX-88024038	36820246	A	G	0.150188	0.0545663	0.0384948	0.156337
1	AX-96258296	36852830	A	G	0.241535	0.0119619	0.0318494	0.707231
1	AX-88198309	36875202	G	T	0.36439	-0.0178298	0.0298219	0.549922
1	AX-87372953	36936470	T	C	0.342229	-0.0555442	0.0307018	0.0704273
1	AX-88200829	36976061	A	G	0.335939	-0.00926475	0.0305134	0.761411
1	AX-87260967	37016647	A	G	0.189043	-0.0304267	0.0375923	0.418293
1	AX-87460456	37023702	A	G	0.203797	-0.0153455	0.0365651	0.674722
1	AX-97873622	37029443	G	A	0.378262	-0.0143699	0.029006	0.62031
1	AX-87662685	37029753	C	T	0.401599	-0.0113978	0.0282819	0.686944
1	AX-87915252	37047752	C	G	0.205032	-0.0272961	0.03504	0.435979
1	AX-96304003	37056751	G	T	0.392253	-0.0142488	0.028709	0.61967
1	AX-96304004	37058193	C	T	0.395192	-0.00790662	0.0287741	0.783484
1	AX-97868633	37074591	A	G	0.474959	-0.0367177	0.0283815	0.195761
1	AX-86916497	37082648	A	G	0.287033	0.0444073	0.0300712	0.139746
1	AX-98315847	37105828	G	A	0.30455	0.0435751	0.0300053	0.146433
1	AX-87710215	37114841	A	G	0.475076	0.0160052	0.0287052	0.577136
1	AX-97901605	37136336	G	T	0.291147	-0.032184	0.0318048	0.311575
1	AX-87107031	37152298	A	G	0.416177	-0.0308846	0.0278547	0.267527
1	AX-87660279	37167016	C	T	0.351987	-0.0161396	0.029748	0.587443
1	AX-96145203	37170104	T	C	0.401834	-0.0150431	0.0291311	0.60558
1	AX-87788422	37218117	T	G	0.149542	0.0499087	0.0414448	0.228505
1	AX-87627644	37230101	A	G	0.341289	0.0114734	0.0295082	0.697408
1	AX-88295406	37263582	A	C	0.0989302	0.022649	0.0470553	0.630283
1	AX-97883277	37497190	A	T	0.204973	0.0264408	0.0377994	0.484238
1	AX-86943968	37550207	C	T	0.478427	-0.045479	0.0278093	0.101967
1	AX-98324679	37562412	C	T	0.134846	0.0409351	0.0521185	0.432205
1	AX-87716325	37576410	A	C	0.433047	0.011294	0.028797	0.694916
1	AX-86999180	37576432	G	T	0.433694	0.0140773	0.0288302	0.625348
1	AX-87616183	37582912	G	A	0.162238	0.0278018	0.0380764	0.465294
1	AX-87512036	37583703	A	G	0.146602	0.0141317	0.0404829	0.727031
1	AX-87512910	37584086	G	A	0.320245	0.00424321	0.0300948	0.887874
1	AX-86987531	37584993	A	G	0.18534	0.0118722	0.0328735	0.717989
1	AX-87422820	37595722	T	G	0.285269	0.0190647	0.0305121	0.532086
1	AX-86960997	37604463	T	G	0.0285681	0.0563684	0.0724299	0.436423
1	AX-86953295	37664046	C	A	0.364801	-0.0300767	0.0293743	0.305877
1	AX-87598126	37680574	C	G	0.376146	-0.00756451	0.0290784	0.794755
1	AX-87951556	37697586	A	G	0.331589	-0.0116775	0.0298057	0.695214
1	AX-87982554	37707421	C	T	0.335352	-0.00915826	0.0297352	0.758087
1	AX-98308752	37715390	A	G	0.211968	0.0380921	0.031064	0.220106
1	AX-96130512	37718290	T	C	0.262168	0.0461735	0.0311954	0.138836
1	AX-87824521	37751659	G	A	0.48166	0.0301808	0.0283687	0.287384
1	AX-88314941	37818367	C	T	0.210146	-0.0145552	0.0330067	0.659229
1	AX-87460546	37888554	G	T	0.52363	0.0463451	0.0289452	0.109348
1	AX-87162375	37895410	C	A	0.47731	0.0353972	0.0286162	0.216101
1	AX-87132548	37896385	T	C	0.473019	0.0303681	0.0282633	0.28261
1	AX-87558917	37896439	C	T	0.476428	0.0341157	0.0285851	0.232683
1	AX-87383856	37897528	C	T	0.46861	0.0304313	0.0288594	0.291669
1	AX-87934052	37964703	T	C	0.404068	0.0655069	0.0276535	0.0178439
1	AX-87964171	37999569	G	A	0.264989	-0.0595614	0.0329176	0.0703876
1	AX-87934559	38071441	T	G	0.321949	0.00658023	0.0295882	0.824007
1	AX-88070300	38099848	C	A	0.389549	0.00126238	0.0284833	0.964649
1	AX-87581998	38148442	C	A	0.244827	0.0133806	0.0305514	0.661407
1	AX-87526757	38155203	G	T	0.0727722	0.0467476	0.0475093	0.325131
1	AX-96163251	38209718	A	G	0.473137	0.0275663	0.0266638	0.301208
1	AX-96180991	38257536	G	A	0.236363	0.0627199	0.0304938	0.0397046
1	AX-97880563	38301296	C	A	0.285622	-0.0506948	0.0297916	0.0888212
1	AX-87650656	38359260	A	G	0.52463	-0.0325516	0.0273237	0.233524
1	AX-88176692	38362877	T	G	0.519692	-0.0285186	0.0270426	0.291617
1	AX-86985429	38409153	G	T	0.197919	-0.004013	0.0331516	0.903651
1	AX-87555564	38454587	T	C	0.168822	0.0600656	0.0352712	0.0885744
1	AX-87234115	38454802	T	C	0.203503	-0.0504577	0.0333307	0.130064
1	AX-87469202	38457115	G	T	0.0824712	0.0576666	0.0487594	0.236937
1	AX-88093255	38463899	T	C	0.334529	0.0185235	0.0280763	0.50941
1	AX-87901210	38471915	T	C	0.368034	0.020875	0.0278625	0.453727
1	AX-97889417	38486973	T	C	0.334999	-0.0275264	0.0296117	0.352589
1	AX-87254013	38493692	T	C	0.0229838	-0.0321821	0.0894236	0.718934
1	AX-87543177	38493951	A	G	0.27898	-0.0124381	0.0312918	0.691008
1	AX-96244628	38536790	A	G	0.297378	0.0200998	0.0292612	0.492139
1	AX-97880706	38546333	A	G	0.280684	-0.00245382	0.0290727	0.932736
1	AX-96412650	38547347	G	T	0.281272	-0.00204594	0.0290664	0.943884
1	AX-87776846	38547408	G	A	0.118916	0.00230469	0.0413396	0.955541
1	AX-88280016	38558018	G	A	0.166294	0.0230598	0.0346626	0.505883
1	AX-88148994	38565538	C	T	0.494945	-0.0177148	0.0273923	0.517822
1	AX-87332874	38578198	C	T	0.0546085	0.0102976	0.0566644	0.855795
1	AX-96459452	38594480	T	C	0.423172	0.0606237	0.028039	0.0306087
1	AX-87162154	38599191	C	A	0.424935	0.0536474	0.0279858	0.0552443
1	AX-96244640	38621593	C	T	0.0531977	0.0621966	0.0567649	0.273216
1	AX-87927243	38638602	C	T	0.219668	0.000905297	0.0304412	0.976275
1	AX-87977217	38655358	G	T	0.154479	0.0166649	0.0367158	0.649908
1	AX-87383259	38690113	A	G	0.171644	0.0173698	0.0345327	0.614968
1	AX-88170389	38692904	G	A	0.425288	0.0409944	0.02734	0.133762
1	AX-96463446	38708603	C	T	0.178345	-0.0780037	0.0349257	0.0255214
1	AX-87497418	38709236	C	T	0.386845	-0.027773	0.0298509	0.352169
1	AX-87040325	38710211	A	G	0.0898777	-0.000680426	0.0456614	0.988111
1	AX-96244649	38730309	A	G	0.333235	0.00134316	0.0278228	0.961497
1	AX-87827095	38740420	A	C	0.263461	0.00189153	0.0300305	0.949777
1	AX-87448198	38767079	A	G	0.517811	0.0160923	0.0271683	0.553638
1	AX-88011211	38808305	T	C	0.459146	0.0104257	0.0277839	0.70748
1	AX-88172697	38834102	C	T	0.16459	0.00660109	0.0347575	0.849373
1	AX-87091287	38992989	C	T	0.380143	0.0133943	0.0287568	0.641374
1	AX-87473799	38992992	T	G	0.376323	0.00571231	0.0285631	0.841489
1	AX-96244664	39006682	G	A	0.382024	0.012917	0.0288047	0.653839
1	AX-87523649	39031392	C	T	0.243593	-0.0834604	0.0324371	0.0100823
1	AX-87266189	39058519	G	A	0.325241	-0.00911417	0.0301698	0.762579
1	AX-87780549	39059105	G	A	0.328239	-0.00616306	0.0299789	0.837119
1	AX-96451347	39060173	A	G	0.448095	-0.0425861	0.0284445	0.134351
1	AX-98308748	39061049	A	C	0.41265	-0.0157202	0.0283635	0.579414
1	AX-87508989	39064602	G	A	0.473195	-0.0158292	0.0289048	0.583944
1	AX-96502874	39065452	A	G	0.473901	-0.0221959	0.0284408	0.435143
1	AX-96139305	39070935	T	G	0.442629	-0.0202337	0.0278255	0.467125
1	AX-86915695	39075941	T	G	0.108982	-0.0540709	0.0426522	0.204899
1	AX-87721850	39081354	C	T	0.47296	0.0264037	0.0273609	0.334536
1	AX-87462294	39084894	C	T	0.320186	-0.0516378	0.0284678	0.0696935
1	AX-98299488	39087203	T	C	0.0526099	-0.0990127	0.0551196	0.0724429
1	AX-96139308	39090627	G	A	0.332119	-0.0076138	0.0289014	0.792211
1	AX-87962954	39133005	G	A	0.360099	-0.0411136	0.028346	0.146941
1	AX-97878160	39170597	T	G	0.0313308	0.003324	0.0751254	0.964708
1	AX-87712200	39170860	G	A	0.109335	-0.0619912	0.040893	0.129536
1	AX-96468072	39192781	A	G	0.44016	0.051826	0.029129	0.0752082
1	AX-96355806	39211941	T	G	0.207207	0.0165264	0.0340893	0.62782
1	AX-87023985	39212444	T	G	0.207853	0.0191802	0.0339769	0.57241
1	AX-96434622	39270909	T	C	0.35716	-0.0318267	0.0282344	0.259645
1	AX-87651478	39271249	A	G	0.062838	0.0183145	0.0518432	0.723888
1	AX-87164473	39271636	A	G	0.186692	-0.0165174	0.0370373	0.655622
1	AX-87707682	39347933	A	G	0.276981	0.0877842	0.0300316	0.00346614
1	AX-87119964	39377977	T	G	0.159182	0.00238003	0.0364459	0.947933
1	AX-87928884	39399454	A	G	0.274159	-0.0258021	0.0299897	0.389589
1	AX-96139314	39416539	G	T	0.361627	0.0344555	0.0273709	0.20809
1	AX-96181032	39417726	G	A	0.439984	-0.0321218	0.0279064	0.24971
1	AX-87335307	39417996	T	G	0.410416	-0.0351418	0.0277055	0.204653
1	AX-98308751	39419071	T	C	0.0362685	-0.0716028	0.0652502	0.272485
1	AX-98313734	39419189	T	C	0.199036	-0.012217	0.0345308	0.723488
1	AX-96181033	39419555	C	T	0.324947	0.0570569	0.0284642	0.0450148
1	AX-87800702	39419634	G	T	0.127968	-0.0209367	0.0394561	0.595674
1	AX-87118809	39442777	A	T	0.14719	-0.0237771	0.0354224	0.502065
1	AX-87586097	39464976	G	T	0.100223	-0.0209848	0.0411726	0.610276
1	AX-88230659	39482588	A	C	0.0715965	0.0494187	0.0546792	0.366105
1	AX-87161675	39507527	T	G	0.470315	-0.00176857	0.0274694	0.948665
1	AX-86982140	39561006	A	G	0.213144	0.000717806	0.0343667	0.983336
1	AX-87942790	39637405	C	A	0.444862	-0.0163284	0.027154	0.547623
1	AX-87875849	39643562	A	C	0.116271	0.0544127	0.0412608	0.187252
1	AX-87189343	39703022	G	A	0.221138	-0.00556593	0.0328694	0.865533
1	AX-88258832	39713556	A	G	0.221079	-0.00518309	0.0328759	0.874728
1	AX-88159328	39753666	A	G	0.225664	0.0163286	0.0326107	0.616574
1	AX-88228001	39763348	A	G	0.238773	0.0291051	0.0308873	0.34604
1	AX-88103864	39827520	G	A	0.154891	0.00545462	0.0368762	0.882408
1	AX-87646771	39878098	T	C	0.416471	0.0164675	0.0281618	0.558719
1	AX-86985384	39894903	C	T	0.088467	0.0599492	0.0451441	0.184194
1	AX-96355845	39960775	T	G	0.216259	0.0294779	0.0319095	0.355591
1	AX-88205903	40056082	A	G	0.301199	0.0188852	0.0304636	0.535306
1	AX-98322218	40078836	C	T	0.466671	0.000935687	0.0279148	0.97326
1	AX-88276176	40088893	G	T	0.512697	-0.0446282	0.0282981	0.114778
1	AX-87668249	40159663	G	T	0.157242	0.0225061	0.0381344	0.555071
1	AX-87160450	40166872	G	T	0.0667176	0.0637396	0.0533024	0.231771
1	AX-86938583	40196871	G	A	0.279215	-0.0448394	0.0317556	0.157945
1	AX-88041254	40328230	G	T	0.442158	-0.00673792	0.0293107	0.818186
1	AX-88000773	40373770	T	C	0.0985775	-0.0317668	0.0478289	0.506578
1	AX-88035341	40376552	A	C	0.0987538	-0.0266635	0.0476461	0.575742
1	AX-88092142	40465318	T	G	0.306725	0.00129614	0.0327201	0.968402
1	AX-96301023	40486072	A	G	0.168117	-0.0207593	0.0356634	0.560506
1	AX-88086189	40488102	T	C	0.226664	-0.0298099	0.0330394	0.366923
1	AX-87437128	40514036	A	G	0.271984	0.00237218	0.030819	0.938646
1	AX-87878634	40522782	A	G	0.0761227	-0.0438987	0.0497155	0.377237
1	AX-96444678	40541143	A	G	0.175523	-0.00412572	0.0361121	0.909042
1	AX-87938563	40569515	C	A	0.0793557	-0.0371742	0.0477804	0.436557
1	AX-88063976	40603534	T	C	0.179403	-0.0185968	0.0355945	0.601348
1	AX-87944718	40667759	A	G	0.13708	0.00922492	0.0389052	0.812569
1	AX-87893738	40674356	A	G	0.241418	-0.0114111	0.0321911	0.72298
1	AX-87694647	40689268	T	G	0.0618975	0.00695374	0.0539483	0.89744
1	AX-88304066	40703450	A	G	0.157771	0.00876739	0.0362562	0.808922
1	AX-87961196	40741695	C	T	0.450799	-0.0172283	0.0289966	0.552412
1	AX-87681490	40819955	C	T	0.523689	0.0074908	0.0281842	0.790409
1	AX-88000746	40966531	C	T	0.237186	-0.0392758	0.0349227	0.260737
1	AX-88232862	41009377	T	C	0.234011	-0.0358775	0.0351003	0.306713
1	AX-87609887	41024681	A	G	0.186104	0.0382437	0.0354679	0.280917
1	AX-87837062	41038163	A	G	0.438161	0.0420128	0.0282069	0.136368
1	AX-87951132	41106715	C	T	0.174348	-0.0519586	0.041459	0.210114
1	AX-87601283	41107103	G	A	0.39237	-0.0356961	0.0300718	0.235216
1	AX-87353486	41107412	C	A	0.354338	-0.0188814	0.0289553	0.514345
1	AX-98311537	41109410	A	C	0.333294	-0.0185413	0.0304955	0.543186
1	AX-86920807	41109856	A	G	0.0298613	-0.0290685	0.0790238	0.712989
1	AX-87276051	41208525	A	G	0.0143428	0.0492983	0.102591	0.63085
1	AX-96171803	41211630	T	C	0.291559	-0.0323882	0.0326094	0.320605
1	AX-86996679	41217883	T	C	0.196097	-0.0403892	0.0371601	0.277083
1	AX-87507976	41218033	T	C	0.196156	-0.0405887	0.0371475	0.274553
1	AX-96171804	41218235	G	A	0.232483	-0.0274614	0.0339839	0.41905
1	AX-87343155	41218376	A	G	0.195979	-0.0390172	0.0372188	0.29449
1	AX-87575441	41218823	C	T	0.196038	-0.04303	0.0371594	0.24687
1	AX-87183351	41233012	G	A	0.235304	-0.0515607	0.0351733	0.142675
1	AX-87384812	41247484	T	G	0.473724	-0.041782	0.0295655	0.157597
1	AX-87098724	41274434	T	G	0.0447919	-0.0566018	0.0648937	0.383087
1	AX-87106681	41286651	A	G	0.237597	0.0372608	0.0337719	0.269894
1	AX-96333459	41306044	A	G	0.319245	-0.0309304	0.0320836	0.335018
1	AX-87497702	41389768	A	C	0.164061	-0.0244999	0.0370159	0.508051
1	AX-87843145	41401280	A	G	0.0357983	-0.00962305	0.0671341	0.886021
1	AX-96444661	41418041	A	C	0.254879	-0.000217423	0.0327288	0.9947
1	AX-87381941	41426950	A	G	0.357454	-0.00576226	0.0298768	0.847063
1	AX-87459530	41427056	A	C	0.165001	-0.0459826	0.0407444	0.259082
1	AX-96408107	41437697	G	A	0.525688	-0.0267809	0.0269407	0.320189
1	AX-96129832	41451397	A	G	0.0390901	-0.0333748	0.0680276	0.623704
1	AX-88247503	41488066	C	A	0.442276	-0.0126964	0.029417	0.666033
1	AX-87843818	41512352	G	A	0.281684	0.0141839	0.0313244	0.650688
1	AX-87120338	41512431	T	C	0.27945	-0.00014833	0.0314953	0.996242
1	AX-87936357	41537615	C	G	0.480367	-0.0117531	0.0285332	0.680405
1	AX-98299501	41585407	T	C	0.0879379	-0.0785694	0.053269	0.140225
1	AX-96430182	41585563	C	A	0.168528	0.032335	0.0346833	0.351185
1	AX-87971548	41601385	C	T	0.158418	0.0105483	0.0417335	0.800458
1	AX-88055559	41688803	T	G	0.507583	-0.0216067	0.0293693	0.461918
1	AX-88308162	41712631	A	G	0.422349	0.00143102	0.0295918	0.961431
1	AX-87144551	41816156	T	C	0.25629	0.049135	0.0318228	0.122583
1	AX-87879041	41846630	C	T	0.326299	-0.00345438	0.0294383	0.906588
1	AX-88219599	41874869	A	C	0.386786	0.0131079	0.0289363	0.650554
1	AX-88147109	42023278	G	T	0.48889	0.0298927	0.0287477	0.298421
1	AX-88035240	42044418	T	A	0.466142	0.0227781	0.0291162	0.434029
1	AX-88241076	42216625	T	C	0.47055	-0.0252571	0.0298316	0.397189
1	AX-87988215	42224791	T	G	0.401775	0.00594419	0.0291376	0.83835
1	AX-87990508	42239704	T	G	0.472843	-0.0344814	0.0292052	0.237738
1	AX-96490823	42241214	A	G	0.453503	-0.0280872	0.0295426	0.341739
1	AX-96433624	42260942	G	T	0.392546	0.03405	0.029997	0.256328
1	AX-88306911	42265623	C	A	0.374089	-0.0174615	0.0319171	0.584318
1	AX-86996647	42275251	T	C	0.440924	0.00670097	0.0300515	0.823549
1	AX-87541899	42275303	C	T	0.444392	0.00130951	0.0299576	0.965134
1	AX-87928813	42304662	G	T	0.368798	-0.0132671	0.0320501	0.678911
1	AX-96470153	42307666	G	A	0.457207	0.0414904	0.0299392	0.165801
1	AX-87541829	42325602	T	C	0.382671	0.0264796	0.0299039	0.375893
1	AX-87361184	42329319	T	G	0.445156	-0.000903342	0.0295457	0.975609
1	AX-87330286	42329865	T	C	0.366447	0.0305227	0.0300856	0.31033
1	AX-96129722	42330513	C	T	0.447096	0.0109484	0.0296172	0.711634
1	AX-87577950	42335053	A	G	0.391606	0.0270973	0.029156	0.352686
1	AX-97877005	42371662	T	C	0.422702	-0.00671989	0.0297677	0.8214
1	AX-88046132	42418563	C	A	0.105514	0.0308034	0.0418311	0.461503
1	AX-87624437	42445052	C	T	0.219022	-0.0414362	0.0339259	0.221945
1	AX-87111540	42449383	T	G	0.111392	-0.131347	0.0465809	0.00480581
1	AX-88079407	42462432	A	C	0.46526	-0.00830111	0.0280791	0.76751
1	AX-88200367	42470305	A	C	0.249941	-0.000810841	0.0332897	0.980568
1	AX-88134331	42477757	A	C	0.114743	0.0133266	0.0436718	0.760249
1	AX-87825964	42491914	T	G	0.306137	-0.0342038	0.0328738	0.298128
1	AX-87724741	42494357	A	G	0.436398	0.0159473	0.0296425	0.590584
1	AX-87483817	42496037	C	T	0.0951681	-0.0265128	0.0456882	0.561713
1	AX-87856917	42496182	C	T	0.314484	-0.0291555	0.032897	0.375474
1	AX-97897961	42497288	A	G	0.0925817	-0.13153	0.0532208	0.0134583
1	AX-96333238	42500797	T	G	0.436339	0.0177807	0.0296463	0.548665
1	AX-96222609	42537580	G	A	0.256877	-0.00983197	0.0318658	0.75767
1	AX-87229272	42561952	T	G	0.0181049	-0.0176403	0.0875995	0.840406
1	AX-87848014	42611680	T	C	0.312368	0.0103417	0.0309674	0.738413
1	AX-87770731	42620416	T	G	0.297261	0.00939794	0.0312618	0.763704
1	AX-96129737	42620914	T	G	0.0735363	0.0187434	0.0490397	0.702306
1	AX-87295907	42668085	A	C	0.35328	-0.0127293	0.0303443	0.674853
1	AX-96408066	42726149	A	G	0.375911	0.00693298	0.029684	0.815327
1	AX-98322245	42729618	T	C	0.381378	-0.0266965	0.0309226	0.387954
1	AX-87745791	42746054	T	G	0.22778	0.0273772	0.0326242	0.401376
1	AX-88204089	42773526	C	T	0.184517	-0.018341	0.0380816	0.630072
1	AX-87085186	42856783	T	G	0.240477	0.0414294	0.0325772	0.203469
1	AX-96462144	42872329	G	A	0.228545	-0.00574756	0.0321703	0.858204
1	AX-87677501	42895408	C	T	0.517223	-0.0466705	0.0286611	0.103449
1	AX-87093162	42951722	T	G	0.314131	0.0285342	0.0300996	0.343132
1	AX-88108939	42964466	A	G	0.528451	-0.0181101	0.0288687	0.530445
1	AX-88286585	42999436	A	G	0.34893	-0.0276158	0.0304725	0.364803
1	AX-87999482	43018236	A	C	0.454738	0.0351845	0.0279565	0.208194
1	AX-88136665	43034721	G	C	0.288796	0.0213346	0.0340082	0.530439
1	AX-88225044	43071732	A	G	0.450506	-0.0207524	0.0299189	0.487918
1	AX-87894882	43112994	G	A	0.421585	0.031525	0.0288813	0.275037
1	AX-88089413	43210175	C	A	0.536151	0.00141911	0.0300631	0.96235
1	AX-88206759	43239420	G	T	0.376087	0.0350142	0.0304649	0.250421
1	AX-87290533	43260567	C	T	0.471726	0.0193444	0.0299347	0.518136
1	AX-88013886	43282626	T	C	0.279744	-0.0227218	0.0334177	0.496547
1	AX-87981270	43299538	G	T	0.391312	0.0035346	0.0298253	0.905664
1	AX-88195817	43312349	C	T	0.293087	-0.0171121	0.0300221	0.568689
1	AX-87027122	43323055	A	G	0.0594874	0.0846348	0.0623936	0.174951
1	AX-88154902	43347974	A	G	0.493416	-0.0428072	0.0293366	0.144517
1	AX-88291801	43385332	C	T	0.156301	-0.00723845	0.0377504	0.847942
1	AX-97879957	43401774	T	C	0.230543	0.0364946	0.0328508	0.266603
1	AX-88185462	43402696	T	G	0.282154	0.0542325	0.0327253	0.0974776
1	AX-87263603	43403686	T	C	0.403127	0.064946	0.0306129	0.0338779
1	AX-87714223	43403906	T	C	0.312427	0.0619876	0.0318939	0.0519489
1	AX-88254943	43417612	C	A	0.431107	-0.0105493	0.0302565	0.727342
1	AX-88226017	43431403	T	C	0.433341	-0.014172	0.0291837	0.62724
1	AX-98325567	43463935	G	T	0.0902892	0.0149299	0.0487551	0.759435
1	AX-87867533	43472995	G	A	0.294557	-0.0222149	0.0341992	0.515968
1	AX-88266353	43561781	G	C	0.259405	0.000114127	0.0324651	0.997195
1	AX-86982745	43632298	C	T	0.483423	0.0326164	0.0311852	0.29561
1	AX-86942119	43644634	G	A	0.369739	0.00372321	0.0306085	0.903184
1	AX-87785838	43644740	C	T	0.0466729	0.0188065	0.0578157	0.744966
1	AX-88245043	43664866	T	C	0.162767	-0.0174838	0.0394241	0.657419
1	AX-96407838	43667284	A	C	0.15783	-0.0132116	0.0389766	0.734639
1	AX-88082398	43720694	T	C	0.243358	-0.0330339	0.0375761	0.379335
1	AX-96483348	43746253	T	C	0.302727	-0.0213545	0.0308559	0.488892
1	AX-87948341	43807058	T	C	0.43146	-0.0666839	0.0302047	0.0272631
1	AX-88236129	43837563	C	A	0.386962	0.0147303	0.030413	0.628143
1	AX-97882645	43851016	T	A	0.316776	0.0273113	0.031526	0.38632
1	AX-87614239	43862836	A	G	0.436751	-0.0460568	0.031589	0.14484
1	AX-88002799	43877295	A	C	0.373854	0.0259021	0.0317077	0.413984
1	AX-87579668	43900118	G	A	0.161357	0.0177078	0.0386684	0.646996
1	AX-87786989	43915918	T	G	0.172525	0.0349167	0.03672	0.34166
1	AX-87634689	43919050	A	G	0.387961	-0.0322752	0.0308632	0.295676
1	AX-87624308	43933276	C	A	0.408888	-0.0120844	0.0309107	0.695838
1	AX-88204665	43936579	C	A	0.410063	-0.0230448	0.0309093	0.455933
1	AX-96177430	43942757	G	T	0.408653	-0.0103059	0.0312939	0.74191
1	AX-88150001	43983084	C	T	0.263402	-0.0151136	0.0347119	0.663272
1	AX-87970186	43986623	A	G	0.32624	0.00686373	0.0315307	0.827675
1	AX-88204100	43999879	C	A	0.127733	-0.0563728	0.0454974	0.215333
1	AX-88238394	44012490	T	C	0.322419	0.0120287	0.0326259	0.712362
1	AX-96433310	44033501	T	C	0.201093	0.0484837	0.0352112	0.168531
1	AX-87026501	44052611	T	C	0.359041	-0.0234838	0.0309382	0.44782
1	AX-96410968	44082312	C	T	0.220433	0.0237944	0.034346	0.488444
1	AX-88177890	44092015	C	T	0.193746	-0.013922	0.0343983	0.685677
1	AX-87375632	44114254	G	A	0.48695	0.0348967	0.0301156	0.246556
1	AX-87939087	44147525	G	C	0.455032	0.0177399	0.0293005	0.544881
1	AX-88246162	44219178	T	G	0.363038	-0.00479484	0.0315166	0.879079
1	AX-87744561	44233465	T	G	0.205267	0.0221537	0.0359425	0.537654
1	AX-88210726	44279261	A	C	0.234364	0.00921255	0.0318134	0.772137
1	AX-87236053	44298205	A	G	0.422878	-0.00270356	0.0314765	0.931553
1	AX-96305585	44342601	T	C	0.194627	0.0405338	0.0359557	0.259604
1	AX-87854681	44347314	A	T	0.219198	0.0373836	0.0329273	0.256234
1	AX-86997837	44347581	C	G	0.210205	0.034272	0.0354052	0.333048
1	AX-87135835	44350200	T	C	0.0244533	0.054621	0.0848095	0.519547
1	AX-87869617	44389140	T	C	0.336527	-0.00807268	0.0340817	0.812763
1	AX-96467053	44395547	G	A	0.459911	-0.0196714	0.0308599	0.523837
1	AX-98310810	44402065	C	T	0.449271	-0.0173614	0.0289651	0.548914
1	AX-86953852	44414624	G	A	0.529802	-0.0104753	0.029839	0.725542
1	AX-87236940	44430418	G	A	0.13996	-0.0156914	0.0407116	0.699919
1	AX-98325558	44477375	G	A	0.512344	-0.0102727	0.029278	0.725689
1	AX-87247660	44478751	A	G	0.317541	-0.0259685	0.0335588	0.439036
1	AX-98325555	44579071	G	A	0.408888	0.0141536	0.0302792	0.640187
1	AX-86912257	44581272	T	C	0.0292735	0.0133757	0.0736202	0.85583
1	AX-98303299	44581336	T	C	0.120562	-0.0704831	0.0435606	0.105653
1	AX-97898484	44593188	C	T	0.142782	0.035611	0.0376289	0.343959
1	AX-87390950	44597424	C	A	0.0397954	-0.0221071	0.0539429	0.681935
1	AX-87602518	44597899	C	T	0.0149306	0.158491	0.0946084	0.0938886
1	AX-88003793	44676576	C	G	0.394427	0.0669684	0.0303227	0.027208
1	AX-98325550	44698682	T	C	0.333118	0.018469	0.0317549	0.560829
1	AX-87133420	44723859	T	C	0.144369	0.0280316	0.0377839	0.458152
1	AX-97891074	44747902	T	C	0.253115	0.0364003	0.0329536	0.269337
1	AX-87900099	44770946	T	G	0.249412	0.0290429	0.0333547	0.383901
1	AX-96161304	44863533	G	T	0.319186	0.0330803	0.0306989	0.281224
1	AX-97887913	44895078	C	A	0.399012	-0.0130181	0.0318686	0.682911
1	AX-97876729	44895466	T	C	0.00993416	-0.117119	0.12149	0.335038
1	AX-97903064	44897024	C	A	0.102692	-0.0159422	0.0531611	0.764265
1	AX-86973878	44897398	A	G	0.421467	-0.00992134	0.0310097	0.749012
1	AX-97896272	44897649	A	C	0.400952	-0.0139816	0.0317342	0.659514
1	AX-87942603	44958442	T	C	0.302786	-0.0334007	0.0353283	0.344435
1	AX-88098217	44960750	C	A	0.457971	-0.0170702	0.0296301	0.564541
1	AX-87775770	45011468	T	C	0.192217	0.0232686	0.0378734	0.538965
1	AX-87132764	45014046	T	C	0.102751	-0.0158181	0.053194	0.766187
1	AX-96453232	45034992	A	C	0.120268	-0.108376	0.047619	0.0228525
1	AX-87152486	45069550	G	A	0.299318	-0.0609194	0.0336416	0.0701662
1	AX-98310808	45070761	C	A	0.342934	-0.0687231	0.031637	0.0298376
1	AX-98310809	45071228	G	A	0.340113	-0.065062	0.0320404	0.0422933
1	AX-87339736	45112616	T	G	0.30649	0.0672628	0.0318369	0.0346236
1	AX-96377089	45112677	C	A	0.020221	-0.0211688	0.0934059	0.82071
1	AX-87814974	45113483	A	G	0.175523	0.0548236	0.0368088	0.136378
1	AX-98310801	45118902	A	G	0.187044	0.0470783	0.0349221	0.177628
1	AX-87168420	45119462	C	T	0.13126	0.0442592	0.0415284	0.286534
1	AX-87683577	45119549	T	C	0.176287	0.0522544	0.0369965	0.157828
1	AX-87054725	45143980	A	G	0.0219257	-0.0795354	0.0906299	0.380169
1	AX-88118101	45151839	C	T	0.0221608	-0.0978689	0.0896801	0.275136
1	AX-87993547	45210812	A	G	0.0221608	-0.115072	0.0898782	0.200437
1	AX-96462067	45327858	A	G	0.0220433	-0.0611974	0.0902106	0.497528
1	AX-87542705	45346746	C	A	0.378321	-0.0182877	0.031585	0.56259
1	AX-87960993	45423722	G	C	0.459499	-0.0399638	0.0318433	0.209473
1	AX-96161298	45452476	G	T	0.368152	-0.0189746	0.0340382	0.57722
1	AX-97896828	45520419	T	C	0.355573	-0.0262156	0.034048	0.441324
1	AX-96148205	45532064	T	G	0.363802	-0.00507448	0.0305568	0.868104
1	AX-96189851	45561303	T	C	0.43293	0.0304067	0.0308935	0.324996
1	AX-87979020	45652437	C	A	0.396602	-0.0100066	0.0346256	0.772586
1	AX-87203516	45707177	C	T	0.385434	0.00393923	0.0307504	0.898067
1	AX-87205502	45728570	T	C	0.384552	0.0116158	0.0307351	0.705479
1	AX-87128433	45735930	G	A	0.015107	0.116359	0.100261	0.245819
1	AX-87493775	45735982	G	C	0.280214	-0.0513165	0.0333429	0.123791
1	AX-88023451	45876500	A	G	0.398425	0.0122064	0.0312034	0.695659
1	AX-96265491	45950262	T	C	0.188749	0.00574229	0.0398249	0.885352
1	AX-96148194	46177948	A	G	0.412474	0.00860745	0.0315121	0.78474
1	AX-87766075	46194159	T	C	0.184223	0.0361864	0.0377147	0.337318
1	AX-88140840	46194290	G	A	0.184634	0.0370191	0.0376359	0.325307
1	AX-88125586	46253130	A	G	0.437867	-0.051842	0.0297005	0.0808992
1	AX-87886321	46383305	A	C	0.362979	0.00957378	0.0301879	0.751138
1	AX-88062426	46423698	A	C	0.440865	-0.0170307	0.0323661	0.598757
1	AX-96442099	46560744	T	G	0.443687	-0.0216701	0.0323776	0.503307
1	AX-87877686	46623247	T	A	0.316071	-0.0584405	0.0344808	0.0901002
1	AX-88117733	46696852	T	G	0.283682	-0.0257373	0.0322022	0.424151
1	AX-96163568	46710541	C	T	0.285681	-0.0247147	0.0324664	0.446514
1	AX-88102902	46808341	A	G	0.419469	-0.0102261	0.0306728	0.738838
1	AX-87992168	46822871	A	G	0.41941	-0.0105742	0.0306597	0.730177
1	AX-88112646	46935780	T	C	0.203092	0.0502971	0.0361049	0.163595
1	AX-87756511	46994229	C	A	0.308429	0.0168598	0.0339629	0.6196
1	AX-87835718	47044833	A	C	0.330825	0.00426815	0.0340807	0.900336
1	AX-96467432	47080293	A	C	0.526922	-0.026802	0.0337361	0.426928
1	AX-96426392	47109799	G	A	0.531213	-0.0228748	0.0336416	0.496533
1	AX-96265436	47150433	A	G	0.52604	-0.0356404	0.0336813	0.28998
1	AX-96148180	47162056	G	T	0.534152	-0.0243518	0.0334437	0.466526
1	AX-87246674	47238614	T	C	0.214848	0.0171217	0.0355699	0.630265
1	AX-88002554	47315226	C	T	0.163767	-0.00434717	0.0397588	0.912934
1	AX-87902020	47351134	C	T	0.0666	-0.00650964	0.0512533	0.898933
1	AX-88211994	47354080	A	G	0.312309	0.00598704	0.032263	0.852782
1	AX-96477056	47442680	A	C	0.0904656	0.0923103	0.0498175	0.0638871
1	AX-87905248	47510642	A	G	0.419057	-0.0184864	0.0300336	0.538209
1	AX-96333120	47512940	G	A	0.446685	-0.00386211	0.0317102	0.903062
1	AX-88000702	47674882	C	T	0.326769	-0.00685381	0.0362133	0.849887
1	AX-88230535	47792434	A	C	0.326417	-0.00481305	0.03613	0.894024
1	AX-96333113	47842137	G	T	0.282154	0.00111294	0.0340922	0.973958
1	AX-88152558	47942203	C	T	0.289149	0.0292255	0.0373561	0.43401
1	AX-88129899	48068195	T	G	0.26546	0.0152861	0.0351476	0.663626
1	AX-87950804	48558302	C	T	0.256172	-0.000792485	0.0302364	0.97909
1	AX-88251273	48669063	C	A	0.339231	0.00469009	0.0357127	0.895516
1	AX-87665933	48680924	C	T	0.329062	0.00960716	0.0354761	0.78654
1	AX-87271523	48739341	G	A	0.480014	-0.000147913	0.0312984	0.996229
1	AX-87400658	48764727	T	C	0.280625	0.00894878	0.0376317	0.812037
1	AX-96185092	48768971	A	G	0.276981	0.0133339	0.0380675	0.726135
1	AX-98306265	48771165	A	C	0.282506	0.000842316	0.0368438	0.98176
1	AX-97901942	48771223	T	C	0.278686	0.00340757	0.0382367	0.928988
1	AX-96365616	48920615	A	C	0.27751	-0.00352803	0.0385253	0.927034
1	AX-88091879	49150390	T	C	0.278039	-0.00231477	0.0385186	0.95208
1	AX-88207158	49273997	A	G	0.19786	-0.0536878	0.0456812	0.239886
1	AX-96185084	49334967	A	G	0.277686	-0.00560375	0.038561	0.884457
1	AX-96254169	49371302	A	G	0.275688	-0.0165294	0.039439	0.675134
1	AX-88246176	49428210	T	C	0.308077	0.0305694	0.0346127	0.377137
1	AX-88181974	49486082	A	C	0.443569	0.0237926	0.0323021	0.461386
1	AX-87285343	49592651	T	C	0.275041	-0.015774	0.039506	0.689686
1	AX-96303084	49614876	G	A	0.221373	0.00935772	0.0392152	0.811397
1	AX-87299331	49671668	A	G	0.273336	-0.019436	0.0392618	0.620576
1	AX-88072373	49671719	A	C	0.27557	-0.0169562	0.0394415	0.667263
1	AX-88303558	49703993	T	G	0.278215	-0.0179963	0.0391519	0.645765
1	AX-88272501	49918697	C	A	0.291147	-0.0112019	0.03663	0.759748
1	AX-88081435	49955870	G	T	0.28909	0.00219828	0.0367481	0.952299
1	AX-88137980	50046505	G	T	0.278803	-0.00499867	0.0390469	0.898136
1	AX-88034108	50086963	G	C	0.277275	-0.00856637	0.0392318	0.827154
1	AX-88245662	50122091	A	G	0.395074	-0.0268015	0.0364234	0.461833
1	AX-97873328	50179623	C	T	0.399365	0.0241435	0.0337424	0.474286
1	AX-96185078	50197651	A	C	0.31225	0.00159338	0.0370266	0.965675
1	AX-97886791	50241775	G	T	0.342993	0.0107575	0.031504	0.732754
1	AX-98312228	50242286	G	T	0.425288	0.0162232	0.0334605	0.627786
1	AX-88065282	50242358	G	A	0.425112	0.0141965	0.0334761	0.671508
1	AX-97874708	50243663	G	A	0.425288	0.0128109	0.033469	0.701891
1	AX-98297687	50248525	T	C	0.420997	0.0069462	0.0331217	0.833888
1	AX-87180810	50252534	T	C	0.141312	-0.0320049	0.0464154	0.490489
1	AX-98297688	50253360	T	C	0.467964	-0.0539316	0.0334428	0.10682
1	AX-88168709	50274472	G	C	0.469551	-0.0568294	0.0334403	0.0892387
1	AX-87471918	50334915	T	C	0.247766	0.0290139	0.0389072	0.455837
1	AX-88248427	50439077	T	G	0.284799	0.000627769	0.0374151	0.986613
1	AX-88271990	50453294	A	G	0.233071	0.00234419	0.0372676	0.949845
1	AX-88135895	50495730	G	T	0.274512	0.0134902	0.0385695	0.726516
1	AX-88085591	50522980	T	G	0.233541	-0.00264399	0.0372348	0.943391
1	AX-88017721	50523199	T	G	0.231542	0.00223253	0.0371958	0.952139
1	AX-97881173	50523287	T	G	0.481601	-0.000179443	0.0327836	0.995633
1	AX-88200495	50556678	G	A	0.248178	0.00844124	0.034689	0.807742
1	AX-87002972	50648926	T	G	0.228897	0.0109653	0.0374311	0.769563
1	AX-87986205	50699798	C	A	0.22925	-0.00146466	0.0373223	0.968696
1	AX-88200585	50760290	G	T	0.233012	0.00892907	0.0364659	0.806564
1	AX-88231782	50861083	A	C	0.228309	0.0141365	0.0375059	0.706238
1	AX-88136094	50896190	G	T	0.309958	0.0276957	0.0363796	0.44648
1	AX-88111492	50981000	T	G	0.385963	0.00358064	0.0344546	0.91723
1	AX-88232594	51018358	A	G	0.294145	0.0190058	0.0370239	0.607714
1	AX-96444887	51099461	C	T	0.376675	0.00072625	0.0327868	0.982328
1	AX-87908968	51134238	A	C	0.303492	0.011192	0.0365947	0.759729
1	AX-96143402	51165726	T	C	0.0810016	0.0378854	0.055172	0.492285
1	AX-96471238	51166835	A	C	0.319892	0.0266296	0.0362946	0.463128
1	AX-87742618	51167304	T	G	0.319892	0.0264766	0.0363695	0.466621
1	AX-87454829	51185089	T	C	0.319833	0.0243031	0.0362996	0.503167
1	AX-88132422	51199635	T	C	0.301787	0.0246064	0.034792	0.479415
1	AX-98297691	51237512	G	T	0.244122	-0.0124572	0.0347455	0.71995
1	AX-86972744	51273824	G	A	0.224195	0.00198367	0.0376492	0.95798
1	AX-87482788	51274091	A	G	0.224195	0.00198367	0.0376492	0.95798
1	AX-87915747	51291429	C	G	0.50047	0.0110175	0.0312665	0.724557
1	AX-87282495	51318078	A	G	0.355455	-0.00391963	0.0306217	0.898147
1	AX-87791526	51318276	T	C	0.321067	-0.00413577	0.0318325	0.896627
1	AX-87323592	51340094	G	T	0.501705	0.019852	0.0312427	0.525159
1	AX-98318320	51341365	C	A	0.497531	0.0175315	0.0313221	0.575673
1	AX-98297693	51342761	T	C	0.200212	-0.00350152	0.0376161	0.925836
1	AX-96500884	51372702	T	C	0.407889	0.0320118	0.0311784	0.304548
1	AX-96365519	51381499	T	C	0.430461	0.0246883	0.0311143	0.427503
1	AX-87793695	51405022	C	A	0.434811	-0.0246423	0.0287146	0.390793
1	AX-87591888	51440535	A	G	0.199859	-0.0158426	0.035268	0.653284
1	AX-87520867	51516807	T	G	0.210675	0.042997	0.0353237	0.223517
1	AX-87191737	51552924	C	A	0.137726	0.00579872	0.0389636	0.881692
1	AX-97878741	51553409	T	C	0.17376	0.0317769	0.0362226	0.380342
1	AX-96461091	51641336	A	G	0.214848	0.0108041	0.0349297	0.757085
1	AX-98302649	51656775	A	C	0.078474	-0.0670815	0.0482758	0.164666
1	AX-87283153	51657770	T	C	0.215083	-0.0468868	0.041956	0.263771
1	AX-96497309	51702156	C	A	0.44645	-0.0224434	0.0298887	0.452714
1	AX-96463297	51737173	C	T	0.340289	0.0253067	0.0297208	0.394503
1	AX-86977842	51737870	T	C	0.445979	-0.0184642	0.0299294	0.537285
1	AX-87285681	51801695	G	A	0.338643	0.000115652	0.0299484	0.996919
1	AX-87677930	51856190	A	G	0.215142	-0.0109435	0.0314909	0.728206
1	AX-87956903	51899061	A	C	0.287797	-0.00896779	0.0312294	0.773991
1	AX-87306005	51925158	A	G	0.135316	0.0307153	0.041276	0.456789
1	AX-87984457	52007462	T	C	0.332883	-0.0167349	0.0288558	0.561948
1	AX-88231579	52065468	G	A	0.325476	-0.010411	0.0305356	0.733144
1	AX-88111801	52101945	G	A	0.311075	0.011259	0.0311001	0.717334
1	AX-87153720	52156666	C	T	0.421056	-0.00634249	0.0291235	0.827601
1	AX-87051010	52157992	A	C	0.145486	0.00855412	0.0435536	0.844293
1	AX-87259227	52158033	T	C	0.280332	-0.0270111	0.0316307	0.393131
1	AX-87517302	52166469	T	C	0.0539031	0.0218203	0.0650767	0.737397
1	AX-87240545	52168221	A	G	0.191394	0.0261215	0.0367729	0.477488
1	AX-86928521	52168983	G	T	0.254938	0.00620448	0.0312378	0.842559
1	AX-87305931	52169441	C	A	0.399365	-0.0173794	0.0296431	0.55768
1	AX-87418125	52169975	G	A	0.458441	-0.0203873	0.0290157	0.482287
1	AX-87591144	52181912	C	T	0.387138	0.0255352	0.0312125	0.413296
1	AX-96185033	52195137	T	C	0.433518	-0.0250818	0.0290577	0.388043
1	AX-87152409	52215247	G	A	0.394604	-0.0241082	0.0301739	0.424304
1	AX-86957213	52217528	T	G	0.394898	-0.0268592	0.03021	0.373958
1	AX-96254031	52226096	T	G	0.450623	0.0326114	0.0306076	0.286666
1	AX-87715677	52229213	C	T	0.310016	-0.00880704	0.0350032	0.801345
1	AX-87264266	52249323	A	C	0.431049	-0.00553781	0.0299846	0.853473
1	AX-88236784	52250596	T	G	0.431636	-0.00530001	0.0298425	0.859038
1	AX-88127049	52266231	A	C	0.327475	-0.00415328	0.0347426	0.904844
1	AX-87930708	52408011	A	C	0.415295	0.0174795	0.0275241	0.525388
1	AX-87772589	52410187	T	C	0.071185	0.0180521	0.0542621	0.739373
1	AX-87671772	52412804	T	C	0.354632	0.0238921	0.0314076	0.44683
1	AX-88006807	52431390	T	G	0.314308	0.00185318	0.0307471	0.951939
1	AX-87990516	52490275	A	G	0.362862	-0.0018677	0.0298803	0.95016
1	AX-88212242	52555781	A	C	0.414884	-0.00438637	0.0284392	0.877423
1	AX-87088161	52656082	C	A	0.518164	0.000586354	0.0296738	0.984235
1	AX-98306272	52685765	T	C	0.223431	0.0540528	0.0336467	0.108167
1	AX-87530795	52685852	A	G	0.187573	-0.00161249	0.0342794	0.962482
1	AX-87055449	52729110	A	G	0.488244	-0.0535126	0.029203	0.0668864
1	AX-87479837	52769649	A	C	0.38708	0.028751	0.0294805	0.329434
1	AX-88091549	52824614	A	G	0.312309	-0.0509768	0.0297544	0.0866657
1	AX-96428301	52835221	G	A	0.473724	0.00245805	0.029871	0.934417
1	AX-96457637	52839196	T	C	0.250059	0.0246897	0.0323346	0.445125
1	AX-87984613	52860005	C	T	0.219845	0.0450912	0.0336619	0.180397
1	AX-87342109	52878462	C	T	0.0872325	-0.00445816	0.0481801	0.926276
1	AX-88027964	52920509	A	G	0.0958147	0.0877947	0.0441692	0.046846
1	AX-87492240	52943964	A	G	0.0928756	-0.0197153	0.0485619	0.684756
1	AX-88259406	52961945	T	C	0.24565	-0.0124806	0.0326399	0.702184
1	AX-96160807	52972589	G	T	0.428286	0.0138436	0.028777	0.630471
1	AX-87981345	52985001	T	G	0.409123	0.012106	0.0294398	0.680917
1	AX-97894185	53024860	G	T	0.489831	0.0121225	0.0293603	0.67969
1	AX-96368629	53061129	A	C	0.214496	0.0300831	0.0357523	0.400107
1	AX-88301920	53171595	T	G	0.449918	-0.0228226	0.029202	0.434484
1	AX-87435707	53217430	T	C	0.402481	0.0296464	0.0288098	0.303461
1	AX-87581092	53263799	G	T	0.415589	-0.00106245	0.0286065	0.970373
1	AX-96436713	53290641	T	G	0.283506	-0.00125004	0.0331882	0.969955
1	AX-87939235	53322360	C	A	0.230132	-0.0238016	0.0385257	0.5367
1	AX-88263722	53346875	G	T	0.0265695	-0.0725029	0.0786664	0.356711
1	AX-88193278	53393862	C	A	0.348989	0.028354	0.0289269	0.326991
1	AX-88119613	53524056	A	C	0.275688	0.0340915	0.0297512	0.251842
1	AX-87321983	53566910	A	C	0.377557	-0.0217138	0.030053	0.469977
1	AX-88101704	53577431	C	A	0.044498	-0.0337104	0.0637521	0.596963
1	AX-88018871	53620283	A	C	0.0437926	-0.0161796	0.0645734	0.802153
1	AX-96186343	53658812	T	C	0.0427933	-0.0307864	0.0646986	0.634185
1	AX-87179029	53660941	G	A	0.344286	-0.0123759	0.0317035	0.696266
1	AX-88246654	53703383	G	T	0.156537	0.0261546	0.0386301	0.498373
1	AX-88290850	53709419	C	T	0.15636	0.0287269	0.0386906	0.457798
1	AX-87924794	53822404	G	A	0.325359	0.0349138	0.0295672	0.237671
1	AX-87057518	53833536	A	G	0.25482	-0.0225388	0.032721	0.490937
1	AX-87075021	53853214	C	T	0.254703	-0.022073	0.0327407	0.500199
1	AX-87951365	53859366	A	G	0.112626	0.0514997	0.0402886	0.201155
1	AX-87025387	53903143	A	G	0.142311	-0.045089	0.0433885	0.298715
1	AX-88234656	53940253	G	A	0.201681	-0.0175699	0.033487	0.599807
1	AX-87028075	54030426	C	T	0.386962	-0.000729313	0.0297383	0.980434
1	AX-88073743	54061035	T	C	0.0976957	0.0370032	0.046578	0.426943
1	AX-88285712	54089324	T	G	0.36245	0.0142275	0.0299175	0.634391
1	AX-88191295	54101676	A	C	0.440336	-0.0213487	0.0306707	0.48639
1	AX-87449071	54199137	C	A	0.132906	-0.0131696	0.0388212	0.734431
1	AX-87767250	54208192	C	T	0.210146	0.0184749	0.0328808	0.574201
1	AX-87094933	54215068	G	A	0.357512	6.23014e-05	0.028572	0.99826
1	AX-87900617	54255126	A	G	0.350694	-0.0578068	0.0314288	0.0658716
1	AX-88261455	54269167	T	G	0.370797	-0.0464523	0.0304668	0.127337
1	AX-88286046	54310102	G	T	0.0558429	0.0268418	0.0561894	0.632862
1	AX-88103510	54339145	A	G	0.438867	-0.0174763	0.0307754	0.570127
1	AX-96257199	54359048	G	A	0.432224	-0.0016742	0.030813	0.956669
1	AX-88095823	54392248	A	C	0.265401	-0.0261905	0.0336326	0.436143
1	AX-97899440	54435957	G	A	0.237773	0.0289184	0.0347947	0.405909
1	AX-96452825	54435997	T	G	0.23795	0.0319423	0.0347615	0.358148
1	AX-87139483	54436214	G	A	0.497296	-0.0128545	0.0298546	0.66678
1	AX-87885365	54477450	A	T	0.279685	0.0141291	0.0329895	0.66844
1	AX-87884824	54542353	G	A	0.115918	-0.00948542	0.0432292	0.826322
1	AX-87806564	54607100	G	A	0.284035	0.0122201	0.030398	0.687681
1	AX-98312230	54690557	A	C	0.0561368	-0.034292	0.0576599	0.552025
1	AX-87205442	54700775	A	G	0.475076	0.00220858	0.029463	0.940246
1	AX-88240069	54748934	T	A	0.130202	-0.0138788	0.0391727	0.723116
1	AX-87461582	54766672	A	C	0.51981	0.0260119	0.0275184	0.344528
1	AX-88064143	54804433	T	C	0.301787	0.00250347	0.0320531	0.937745
1	AX-87744603	54822269	C	A	0.206619	0.00631432	0.033629	0.851062
1	AX-87981191	54831187	T	C	0.206325	0.00768275	0.0336403	0.819351
1	AX-87934234	54868848	C	T	0.505173	0.0551466	0.0278039	0.0473216
1	AX-87592048	54879539	A	C	0.19304	0.020856	0.0355811	0.557773
1	AX-88046321	54891074	A	G	0.194216	0.0216813	0.0354525	0.54083
1	AX-97898052	54902226	G	A	0.0670115	0.0215838	0.0554271	0.696974
1	AX-98301634	54953199	T	C	0.230543	-0.0273893	0.034055	0.421243
1	AX-98326517	54953225	T	G	0.230073	-0.014544	0.0341549	0.670236
1	AX-87694467	54953291	T	C	0.231778	-0.0125478	0.0341499	0.713297
1	AX-87038405	54962175	C	T	0.189513	0.0245904	0.0382312	0.520093
1	AX-88191963	54977780	T	C	0.0690689	-0.039668	0.0505383	0.432507
1	AX-87897172	55023422	C	A	0.378439	-0.0188271	0.0268389	0.482999
1	AX-96476069	55064661	C	T	0.190983	0.0319118	0.0371072	0.389796
1	AX-98326518	55065160	G	A	0.190513	0.0301238	0.0363732	0.407565
1	AX-98318345	55067474	G	T	0.11198	-0.00307913	0.0451372	0.945613
1	AX-98312234	55067549	T	C	0.189984	0.0306941	0.0373181	0.410792
1	AX-86903297	55067669	A	G	0.192981	0.0312038	0.0368537	0.397165
1	AX-87607257	55111375	C	T	0.497766	0.00807948	0.0271079	0.765666
1	AX-96144724	55114415	T	C	0.40348	-0.0281439	0.029517	0.340345
1	AX-87770434	55129495	A	G	0.28909	-0.0065349	0.0300919	0.82808
1	AX-87065727	55132176	C	T	0.22102	0.00664372	0.0338051	0.844195
1	AX-98318352	55132235	T	C	0.219139	0.00343857	0.0337887	0.918942
1	AX-87899842	55160070	C	A	0.38273	-0.0133569	0.0291888	0.647237
1	AX-87713056	55255117	G	A	0.402951	-0.0388714	0.0284712	0.172162
1	AX-87046503	55255288	C	A	0.397131	-0.0401846	0.0287762	0.162578
1	AX-87888944	55266989	T	G	0.436515	0.0101114	0.0270553	0.708606
1	AX-88155913	55313704	T	G	0.375911	-0.0061396	0.0275703	0.823778
1	AX-88257256	55438763	G	C	0.4421	0.0273791	0.0264672	0.300923
1	AX-88083532	55503727	C	T	0.0610745	0.0173109	0.049802	0.728145
1	AX-87875847	55521696	C	A	0.281742	0.030346	0.0289883	0.295175
1	AX-87269286	55561946	T	G	0.413708	-0.029301	0.0277937	0.291776
1	AX-87984735	55631810	T	C	0.407889	-0.00303794	0.0269736	0.910327
1	AX-97881840	55660954	A	C	0.108512	0.0207388	0.0441695	0.638692
1	AX-88276217	55665414	C	A	0.522572	0.0241215	0.0277869	0.385346
1	AX-87775248	55683338	G	C	0.108982	0.00915751	0.0442221	0.835947
1	AX-87975635	55713910	A	C	0.267752	0.00927469	0.0321743	0.773145
1	AX-87000295	55733777	G	T	0.408124	0.00959779	0.0282777	0.734299
1	AX-87017245	55803739	T	G	0.271984	0.0148666	0.032303	0.645356
1	AX-87022311	55815315	C	T	0.380614	0.0328461	0.0279051	0.239171
1	AX-87211265	56004150	T	C	0.279273	-0.0341482	0.0310541	0.27149
1	AX-87143816	56008127	T	C	0.0909358	0.0517262	0.0468826	0.269891
1	AX-87678276	56025287	G	A	0.221138	-0.0110508	0.0321248	0.73085
1	AX-87070693	56025386	G	A	0.226781	-0.0197848	0.0331351	0.550444
1	AX-96415191	56038318	A	G	0.120562	-0.00914521	0.0410682	0.823782
1	AX-88236350	56095306	G	A	0.4411	-0.0391295	0.0283438	0.167424
1	AX-87456660	56125909	G	A	0.392429	-0.0355864	0.0296925	0.230723
1	AX-87920295	56200402	C	G	0.32965	-0.0307457	0.0297671	0.301662
1	AX-87934004	56255237	A	G	0.328944	-0.026963	0.0298399	0.366212
1	AX-88191238	56369531	A	C	0.188455	0.0266377	0.0353001	0.450485
1	AX-87157825	56433533	A	C	0.294263	0.0168801	0.0312067	0.588566
1	AX-87825191	56436625	T	G	0.253586	-0.0286956	0.0301383	0.341031
1	AX-86919845	56437679	A	G	0.239243	0.00386496	0.0338075	0.908982
1	AX-87106564	56459645	G	A	0.304373	-0.0228946	0.0306523	0.455116
1	AX-87438900	56477606	C	T	0.325594	-0.0212756	0.0296654	0.473259
1	AX-96364225	56646486	A	G	0.428051	-0.00833012	0.0272011	0.75942
1	AX-88260226	56682012	A	G	0.262344	-0.02403	0.0312155	0.441412
1	AX-87946625	56726238	A	C	0.333941	0.0203042	0.0295254	0.49165
1	AX-87639446	56744012	T	C	0.43775	-0.025331	0.0277618	0.361537
1	AX-87617228	56825302	G	T	0.224841	0.0300227	0.0329001	0.361483
1	AX-98295837	56842087	A	G	0.210028	-0.0326362	0.0356518	0.359973
1	AX-87144045	56842643	T	G	0.51981	0.0275963	0.0279964	0.324276
1	AX-87419075	56842950	G	A	0.258347	-0.00920706	0.0318372	0.772435
1	AX-98314330	56848835	A	C	0.351987	0.00994901	0.0297276	0.737873
1	AX-98314189	56850155	A	C	0.147484	-0.0729047	0.0390404	0.0618438
1	AX-96414235	56857044	T	C	0.339231	-0.00921618	0.0276412	0.738816
1	AX-87799740	56869815	C	G	0.196332	-0.0242624	0.0341076	0.476869
1	AX-96184517	56883245	T	G	0.153774	-0.00402949	0.038164	0.915913
1	AX-88275078	56902836	T	G	0.269281	-0.017487	0.0310475	0.573275
1	AX-88014841	56954006	A	G	0.278509	0.0130987	0.0301714	0.664186
1	AX-96311332	57098214	T	C	0.249706	0.00753989	0.0321704	0.814695
1	AX-87415170	57106186	A	G	0.464378	0.00905657	0.0272576	0.739694
1	AX-87092426	57117868	C	A	0.169704	-0.00503747	0.0355077	0.887183
1	AX-87938470	57156995	A	G	0.226134	0.00350504	0.033102	0.915673
1	AX-87312800	57193152	A	C	0.463438	-0.0357279	0.0276602	0.196471
1	AX-87366562	57193722	T	C	0.410416	0.0610871	0.0281881	0.0302253
1	AX-96425676	57193812	A	C	0.460969	-0.0332583	0.0277174	0.230176
1	AX-87040527	57194224	G	A	0.464496	-0.0336421	0.0276651	0.223967
1	AX-87656309	57194869	T	C	0.154597	0.0174579	0.0381884	0.647561
1	AX-87175170	57197763	G	T	0.433341	-0.00911178	0.0281713	0.746361
1	AX-86952428	57214085	T	C	0.362274	0.044523	0.0291014	0.126035
1	AX-96184530	57214422	A	C	0.36245	0.0427832	0.0290765	0.141183
1	AX-88006742	57233764	A	G	0.250764	0.00613356	0.0321508	0.848702
1	AX-87568890	57251265	A	G	0.250764	0.00170676	0.0321282	0.957633
1	AX-86994317	57252007	A	G	0.0907595	-0.0109209	0.0478717	0.819546
1	AX-98314289	57266639	T	C	0.172349	0.057097	0.036445	0.117194
1	AX-87948574	57311218	C	T	0.431872	0.0183647	0.0264968	0.488251
1	AX-87353033	57397734	G	A	0.297731	-0.0198475	0.0297309	0.504408
1	AX-96252888	57446417	A	G	0.11004	-0.0794755	0.0410384	0.0527925
1	AX-87066909	57456434	C	T	0.255114	0.0180961	0.0333941	0.587892
1	AX-96302772	57479123	C	T	0.391077	-0.000444153	0.0282413	0.987452
1	AX-87678222	57481227	T	G	0.370562	-0.00528483	0.0284369	0.852567
1	AX-87659111	57499172	G	T	0.021044	0.00740317	0.0836584	0.929485
1	AX-87710564	57547825	T	G	0.206854	0.0432565	0.0348943	0.215107
1	AX-88052043	57603023	A	G	0.40877	0.00200832	0.0286733	0.944161
1	AX-97895435	57631311	T	C	0.32189	0.0240138	0.0295405	0.416269
1	AX-97895434	57633766	G	T	0.446097	-0.00927551	0.028493	0.744775
1	AX-87946585	57636816	C	T	0.447214	-0.00866747	0.0284721	0.760808
1	AX-87543094	57677779	T	C	0.0129908	0.144491	0.0993174	0.145713
1	AX-98303683	57706533	T	G	0.0965201	-0.0338724	0.0477832	0.478401
1	AX-87315287	57708181	T	C	0.335939	-0.0154178	0.0290363	0.59543
1	AX-87568393	57775134	G	A	0.442041	-0.0576252	0.0284021	0.0424676
1	AX-87119116	57776186	C	T	0.0467905	-0.0302628	0.0561744	0.590074
1	AX-87867918	57779403	G	A	0.35234	-0.0260509	0.0303313	0.390409
1	AX-87997829	57829206	A	G	0.413943	0.0288692	0.0281401	0.304934
1	AX-98314304	57853881	T	G	0.168763	-0.0143743	0.0377627	0.703465
1	AX-87460196	57859673	G	T	0.0489654	0.0319275	0.0599506	0.594336
1	AX-87518727	57939374	C	A	0.427463	-0.0221125	0.0273418	0.418664
1	AX-88229650	57963242	T	G	0.145368	-0.0407274	0.0403378	0.31266
1	AX-88270399	58004414	T	C	0.148601	-0.0266851	0.040023	0.504935
1	AX-87564651	58053881	C	A	0.0754761	-0.0246179	0.0494369	0.618508
1	AX-97901302	58099262	A	C	0.170703	0.0448067	0.0362516	0.216462
1	AX-88315353	58146072	G	C	0.379085	-0.0329882	0.02804	0.239408
1	AX-98302266	58187440	G	A	0.04585	0.167084	0.0548601	0.00232196
1	AX-98314301	58201273	G	A	0.243064	0.0280005	0.0337318	0.406488
1	AX-97890991	58206907	C	A	0.242182	0.0202778	0.030274	0.50298
1	AX-87372046	58208421	T	C	0.0157536	0.125274	0.100915	0.214464
1	AX-87082294	58232702	C	T	0.48213	-0.0370345	0.0287948	0.198391
1	AX-86997611	58246704	A	G	0.394957	0.0160346	0.0303862	0.597711
1	AX-88218247	58263229	A	C	0.388197	-0.0423613	0.0295421	0.151592
1	AX-97880813	58273929	A	G	0.277099	-0.0524791	0.031036	0.0908535
1	AX-88075842	58310307	T	C	0.245121	0.0318377	0.0311684	0.307029
1	AX-86907547	58334536	C	A	0.290736	-0.0469054	0.0301565	0.119852
1	AX-87788307	58416301	A	C	0.182342	-0.00509626	0.0369546	0.890315
1	AX-87538146	58563657	A	G	0.274747	0.0448264	0.0314413	0.15395
1	AX-87497365	58573444	C	T	0.225605	-0.0135344	0.0313206	0.665651
1	AX-96447433	58598013	T	G	0.348754	0.0108567	0.0281805	0.700048
1	AX-88247279	58615954	T	C	0.318775	0.0044794	0.0309895	0.88507
1	AX-88066696	58695166	C	T	0.358453	-0.0131872	0.0283049	0.641288
1	AX-88010051	58705860	A	G	0.335469	0.0209722	0.0284953	0.461737
1	AX-88164715	58720335	T	G	0.191629	-0.0648236	0.0355417	0.0681709
1	AX-87345969	58736465	T	G	0.558488	0.0181501	0.0292783	0.535312
1	AX-88108359	58748015	G	A	0.340524	-0.03739	0.0284589	0.188905
1	AX-88065271	58751869	A	G	0.0912885	-0.104631	0.0434624	0.0160667
1	AX-87292379	58770185	G	A	0.107983	0.0129582	0.037574	0.730191
1	AX-87003369	58829524	T	C	0.162415	-0.0369903	0.0356838	0.299915
1	AX-96428929	58833514	C	A	0.456795	-0.0258228	0.0270114	0.339075
1	AX-88145511	58859122	A	G	0.336821	-0.007399	0.0291505	0.799634
1	AX-87632116	58914105	T	C	0.174877	-0.03979	0.03607	0.269969
1	AX-88053311	58941541	C	T	0.492946	0.0186899	0.0293022	0.523582
1	AX-96302797	58947275	A	G	0.489831	0.0242982	0.0294321	0.40905
1	AX-96462807	58996393	A	G	0.218375	0.000455644	0.0348798	0.989577
1	AX-88264791	59002793	C	A	0.195921	-0.0256122	0.0345287	0.45823
1	AX-87969126	59020853	C	T	0.262873	-0.0425237	0.0307338	0.166476
1	AX-87671570	59098630	T	C	0.0814719	0.000106567	0.0477624	0.99822
1	AX-96484293	59124397	T	C	0.505349	0.0501266	0.0286349	0.0800251
1	AX-87747445	59125446	G	T	0.428286	-0.0140194	0.029162	0.630701
1	AX-87987479	59156420	T	C	0.162474	-0.0133209	0.0376683	0.723611
1	AX-88197122	59302998	A	G	0.0279215	-0.041419	0.0695949	0.551747
1	AX-87863576	59303071	C	A	0.0413826	0.0229764	0.0518664	0.657771
1	AX-87821493	59348050	T	C	0.179638	-0.0259349	0.0392151	0.508388
1	AX-87851977	59348115	T	C	0.177581	-0.0306817	0.039516	0.437491
1	AX-86980170	59365760	T	C	0.269104	0.00702094	0.0329072	0.831049
1	AX-86916558	59425196	A	G	0.189278	0.0158523	0.0374193	0.671829
1	AX-88074424	59517513	T	C	0.377557	0.00551881	0.0292184	0.850186
1	AX-87356442	59553718	A	G	0.145368	-0.0315046	0.0381457	0.40886
1	AX-96184588	59610500	G	A	0.383729	-0.0442777	0.0278929	0.112418
1	AX-87259203	59610946	C	A	0.382083	-0.0489944	0.0278033	0.0780392
1	AX-87679828	59661586	C	T	0.351634	0.00256845	0.029593	0.930837
1	AX-86921380	59669012	A	G	0.334529	0.0358227	0.0287287	0.212423
1	AX-87310563	59731662	A	C	0.311604	-0.0306033	0.0302687	0.311991
1	AX-86923690	59732062	C	T	0.361333	-0.00392107	0.0290426	0.892603
1	AX-87774479	59736260	T	C	0.19016	0.005925	0.0350605	0.865802
1	AX-87794094	59737073	G	A	0.26546	-0.0221334	0.0317752	0.486076
1	AX-98303698	59739311	A	G	0.287033	0.0594692	0.0310247	0.0552586
1	AX-87328407	59742953	A	C	0.0966964	-0.0772359	0.0436163	0.0765932
1	AX-96184596	59747227	T	G	0.464613	-0.000556839	0.028068	0.984172
1	AX-87863421	59804358	A	C	0.347343	0.0278018	0.0313571	0.375285
1	AX-88012833	59844468	A	G	0.344992	0.0151566	0.0297536	0.61047
1	AX-88160974	59907592	T	C	0.475018	0.0107228	0.0298128	0.719094
1	AX-87153179	59960906	G	A	0.450682	-0.00737923	0.0298086	0.80448
1	AX-96184603	60062866	A	G	0.445568	0.000490488	0.0276881	0.985866
1	AX-87120775	60071441	A	G	0.503174	0.00111379	0.0281079	0.968392
1	AX-98314316	60091706	C	T	0.432107	-0.0147935	0.0287807	0.607246
1	AX-87782963	60096268	T	C	0.166706	-0.0544685	0.0409447	0.183422
1	AX-97894975	60105731	C	T	0.237597	0.0219539	0.0311564	0.481037
1	AX-98301451	60108663	G	A	0.0375029	0.0365045	0.0660763	0.580634
1	AX-87776770	60109928	G	A	0.0373266	0.0386853	0.0664221	0.560286
1	AX-96184608	60164051	A	G	0.30984	-0.0161863	0.0302182	0.592202
1	AX-88068199	60213487	G	T	0.299201	-0.0404134	0.0314583	0.198909
1	AX-87258708	60262070	A	C	0.0724195	0.0348815	0.052527	0.506647
1	AX-96440149	60262367	G	A	0.244298	-0.0307328	0.0350416	0.380466
1	AX-86958130	60262720	C	A	0.252763	-0.0315504	0.0341362	0.355356
1	AX-87375634	60263108	A	C	0.243416	-0.0417164	0.0347686	0.230205
1	AX-87038185	60273587	T	C	0.464143	0.0411475	0.0288304	0.153515
1	AX-96446405	60273737	A	C	0.140959	0.0349763	0.0410842	0.394584
1	AX-86925468	60289016	T	C	0.0690689	0.0036627	0.0523661	0.944238
1	AX-87859889	60297614	C	A	0.0145779	-0.0464988	0.0970933	0.632004
1	AX-87170510	60317156	T	C	0.0984599	0.00559077	0.0452542	0.901678
1	AX-87404159	60330753	T	G	0.0687162	0.011642	0.052385	0.824128
1	AX-98303702	60331914	A	C	0.0686574	0.0142579	0.0523932	0.78552
1	AX-88142425	60332007	G	A	0.068775	0.0108471	0.0525921	0.836596
1	AX-87708078	60392761	A	G	0.0453797	0.0482845	0.0624709	0.439574
1	AX-87703443	60394740	A	G	0.0452034	0.0522703	0.0626426	0.404043
1	AX-87510781	60395376	C	T	0.0452034	0.0515123	0.0625699	0.410351
1	AX-87788423	60395486	G	C	0.195803	-0.00661055	0.0378318	0.861288
1	AX-86963254	60405886	G	A	0.307783	0.00249318	0.0307755	0.935432
1	AX-88193090	60429712	A	G	0.123913	-0.0226766	0.0409622	0.579854
1	AX-87696420	60438119	T	C	0.37597	-0.0276532	0.0292159	0.343888
1	AX-87619808	60439546	T	C	0.375441	-0.0236103	0.029265	0.419796
1	AX-87657123	60452006	G	A	0.3755	-0.0211665	0.0292395	0.469127
1	AX-96311338	60452537	G	T	0.288737	-0.032823	0.0320707	0.306092
1	AX-87407846	60539237	T	C	0.457324	-0.0480697	0.0283744	0.0902416
1	AX-88219937	60569652	C	G	0.331472	0.0256369	0.0308379	0.40578
1	AX-88002312	60587025	T	C	0.348284	-0.000540253	0.0304338	0.985837
1	AX-87960594	60641465	T	C	0.485187	-0.0187051	0.0282811	0.508355
1	AX-98303706	60656055	A	G	0.0747708	-0.0400029	0.0519559	0.441336
1	AX-96470564	60657498	A	C	0.0769457	-0.0316826	0.0515751	0.539016
1	AX-98314329	60657564	A	G	0.0769457	-0.0316826	0.0515751	0.539016
1	AX-97898470	60657711	A	C	0.0772396	-0.0264762	0.051471	0.606978
1	AX-87388023	60663371	A	C	0.139255	0.0164128	0.0373773	0.660581
1	AX-87438303	60677727	A	C	0.42376	0.0402161	0.0286276	0.16008
1	AX-87912578	60684787	G	A	0.518281	0.0276355	0.0282233	0.327494
1	AX-87295989	60720015	A	G	0.162062	-0.0207939	0.0386465	0.59054
1	AX-87700766	60754704	G	A	0.313955	0.014872	0.0307695	0.628858
1	AX-87580614	60830217	C	T	0.0702445	0.0164292	0.0506389	0.745607
1	AX-86918624	60876386	A	C	0.286915	0.0229853	0.0320508	0.473281
1	AX-87162420	60923740	C	T	0.043969	0.123274	0.0623445	0.0480068
1	AX-88126119	60966757	A	G	0.473019	0.00747827	0.0281038	0.790166
1	AX-96184628	60972555	C	T	0.449212	-0.0707949	0.0288896	0.0142644
1	AX-87524126	60991652	A	G	0.134493	0.079417	0.0412413	0.0541463
1	AX-87507154	61068846	A	G	0.346285	-0.0181939	0.0303883	0.549363
1	AX-88013946	61098526	A	T	0.396661	0.0128882	0.030341	0.670998
1	AX-87644544	61139877	T	C	0.350929	-0.0260324	0.0307671	0.397491
1	AX-87559895	61172977	T	C	0.37885	-0.0323867	0.0302371	0.284129
1	AX-96471949	61233370	A	G	0.482542	-0.0224337	0.0285101	0.431359
1	AX-87952497	61262245	T	G	0.350341	-0.00358361	0.0280829	0.898459
1	AX-88132196	61397522	G	A	0.0355043	-0.0224403	0.0700308	0.748639
1	AX-96414257	61426242	A	G	0.309194	0.031307	0.0298428	0.294147
1	AX-87139798	61524713	T	C	0.463379	0.0586993	0.0282287	0.0375789
1	AX-88178916	61581730	T	C	0.359687	-0.00422962	0.0308995	0.891123
1	AX-88155896	61761849	A	G	0.399189	-0.0717703	0.0304853	0.0185599
1	AX-86983313	61871610	T	C	0.199389	-0.0201938	0.0395119	0.609293
1	AX-96302827	61899073	C	A	0.225194	-0.0141922	0.0360008	0.693419
1	AX-87925417	61908876	C	T	0.404891	0.0428761	0.0299955	0.152884
1	AX-88172303	62078321	G	C	0.413943	0.0165348	0.0305533	0.588383
1	AX-88167464	62230796	C	T	0.412532	-0.0260126	0.03032	0.390928
1	AX-88079151	62317338	G	A	0.531154	0.0237031	0.0298239	0.426748
1	AX-88206857	62383720	G	A	0.405949	-0.0105041	0.0283691	0.711185
1	AX-88153345	62579534	T	C	0.440277	0.024349	0.0293745	0.407151
1	AX-88224201	62588749	G	A	0.243416	-0.00503292	0.0347463	0.884831
1	AX-96411357	62597855	C	T	0.459676	-0.00481135	0.0287915	0.867283
1	AX-98314325	62599091	C	T	0.042617	-0.12278	0.0623164	0.0488076
1	AX-98314326	62599634	T	G	0.083882	0.0947659	0.0492306	0.0542371
1	AX-87879927	62607417	C	T	0.325476	0.0247276	0.0301706	0.412449
1	AX-88158051	62618243	T	G	0.294322	-0.0368099	0.0320977	0.251462
1	AX-87989735	62753024	T	C	0.122796	0.0429232	0.040697	0.291562
1	AX-88131504	62797034	G	T	0.198272	-0.0463886	0.0355464	0.191887
1	AX-87460861	62878778	C	A	0.363097	-0.00904375	0.02885	0.75392
1	AX-88304183	62938941	A	G	0.448801	0.00948225	0.0292854	0.746099
1	AX-87394680	62958425	G	A	0.280332	0.0155106	0.0312752	0.619939
1	AX-87163018	62962200	T	C	0.536915	-0.0272677	0.0292241	0.350792
1	AX-87373792	62964443	C	T	0.35763	-0.0386153	0.0316723	0.222763
1	AX-96136413	62966150	C	A	0.31372	0.0359041	0.0300666	0.232418
1	AX-88267251	62994813	C	T	0.409005	0.0136062	0.0284869	0.632912
1	AX-96136412	63008990	T	C	0.24471	0.0234857	0.0321676	0.465326
1	AX-96469033	63083543	G	T	0.412297	-0.0574522	0.0296363	0.0525529
1	AX-88176323	63113669	A	C	0.496767	-0.0422308	0.029167	0.147646
1	AX-88033589	63150121	G	A	0.500411	-0.0309895	0.0289851	0.285
1	AX-96133108	63240242	A	C	0.420409	0.0158049	0.0303964	0.603093
1	AX-88311367	63294338	C	A	0.408947	0.0251754	0.0298497	0.399002
1	AX-88000446	63371907	C	T	0.315836	0.0251651	0.0308502	0.41466
1	AX-87963526	63445132	C	T	0.385316	0.0316358	0.030827	0.30478
1	AX-88136762	63512675	G	A	0.355984	-0.0394881	0.0311261	0.204566
1	AX-88088196	63550081	A	G	0.277921	0.0145929	0.0333669	0.66186
1	AX-87924957	63644971	A	G	0.312485	-0.00516083	0.0308987	0.867351
1	AX-88195206	63717301	A	G	0.290089	-0.0140538	0.0334195	0.674099
1	AX-96482307	63946065	G	A	0.336292	0.000748591	0.0309126	0.98068
1	AX-96230300	63964007	C	T	0.505702	-0.0170799	0.0300315	0.569538
1	AX-87326235	63984249	T	C	0.506466	-0.00936404	0.0300352	0.755216
1	AX-88079209	64008899	T	C	0.32724	0.00209201	0.030973	0.946149
1	AX-96482305	64092045	G	A	0.423407	0.043151	0.029668	0.145818
1	AX-87423701	64143330	C	A	0.429109	0.055198	0.0289686	0.0567228
1	AX-87808976	64207495	A	C	0.392546	0.0379463	0.0296341	0.200372
1	AX-96341107	64220798	G	T	0.397602	0.0284165	0.0295993	0.337036
1	AX-97897135	64232803	T	C	0.0353868	0.0516282	0.0695051	0.457604
1	AX-96174955	64232967	G	T	0.40201	0.0328036	0.0295321	0.266664
1	AX-96489629	64233709	T	C	0.262109	0.0314887	0.0335277	0.347636
1	AX-87271169	64234221	G	T	0.40348	0.0183839	0.0296439	0.535154
1	AX-87408002	64252752	A	G	0.241418	-0.0299728	0.0340678	0.378968
1	AX-87872078	64381223	A	C	0.262697	0.036531	0.0334788	0.2752
1	AX-88124664	64475735	T	C	0.101223	0.033217	0.0488638	0.49664
1	AX-87885861	64856599	A	G	0.375147	0.0193861	0.0295408	0.511664
1	AX-87873915	64887980	C	T	0.354808	0.0278391	0.0284197	0.327298
1	AX-86946722	64907263	T	G	0.471197	-0.0284282	0.0283378	0.315768
1	AX-97873285	64962985	A	G	0.0294498	0.105576	0.0795348	0.184372
1	AX-88052578	65039443	G	T	0.165707	0.0147819	0.0365486	0.685885
1	AX-88011402	65079297	C	G	0.291735	-0.0163276	0.0342864	0.633923
1	AX-87995943	65177791	G	A	0.254585	0.011863	0.0318414	0.709472
1	AX-87885035	65303415	C	A	0.447037	-0.038539	0.0294941	0.191326
1	AX-87908981	65322389	C	T	0.336586	-0.0250021	0.0306619	0.414835
1	AX-88065188	65445812	A	G	0.288326	-0.00986154	0.0341502	0.772757
1	AX-88180110	65560178	T	C	0.299671	-0.0265035	0.0322263	0.410839
1	AX-87379025	65574854	A	G	0.28668	-0.0293092	0.0352577	0.405812
1	AX-88222196	65642685	C	T	0.310898	-0.0348746	0.0327547	0.287002
1	AX-87599143	65810783	C	A	0.390313	0.0783983	0.0301122	0.00922676
1	AX-88130475	65896924	T	G	0.462967	-0.0235706	0.0301085	0.433713
1	AX-96491833	65946163	G	A	0.255702	-0.00674904	0.0336557	0.841065
1	AX-87571895	66015932	T	C	0.199624	0.00555273	0.0374176	0.882028
1	AX-88007124	66021446	C	T	0.19933	0.00225727	0.0374793	0.951975
1	AX-87783108	66068425	T	C	0.166765	-0.0525642	0.0411415	0.201375
1	AX-87612721	66091416	C	A	0.427287	0.0193565	0.0292866	0.508655
1	AX-87378789	66118858	A	G	0.303727	-0.0281764	0.0326853	0.388659
1	AX-96481786	66119308	A	G	0.305196	-0.0271976	0.0325787	0.403815
1	AX-87888077	66122635	A	G	0.30596	-0.0221131	0.0324787	0.495967
1	AX-86994715	66148880	G	T	0.210734	0.0218795	0.0327746	0.504404
1	AX-87488102	66148981	A	G	0.123148	-0.00688211	0.0421372	0.870262
1	AX-87869409	66167186	T	C	0.141665	-0.00841096	0.0450211	0.8518
1	AX-87929429	66212379	G	T	0.333059	0.0306601	0.0308876	0.320887
1	AX-87776715	66219968	C	T	0.387138	-0.0246842	0.0306887	0.421198
1	AX-86922559	66235141	G	T	0.15542	0.061274	0.0393646	0.119571
1	AX-88025777	66281367	T	G	0.379203	0.00341642	0.0306294	0.911188
1	AX-88171599	66316173	C	T	0.467317	-0.030024	0.0285099	0.292292
1	AX-96133159	66337712	T	C	0.339114	-0.016432	0.0304301	0.589203
1	AX-87895404	66346215	T	C	0.245297	-0.0264955	0.0329219	0.420935
1	AX-87508518	66381576	C	A	0.21861	-0.0269155	0.0394726	0.495316
1	AX-87830916	66394770	G	A	0.121209	0.0109772	0.0412661	0.790232
1	AX-86938831	66403983	G	T	0.396955	-0.0123089	0.0293252	0.674676
1	AX-88117749	66502058	A	G	0.383318	0.0522238	0.0304656	0.0864934
1	AX-88151248	66557279	T	C	0.0958147	0.0954784	0.0467368	0.0410629
1	AX-87574494	66675586	T	G	0.210792	0.00438624	0.0324499	0.892478
1	AX-98314287	66707515	T	C	0.296849	0.0281753	0.0327929	0.390236
1	AX-87425027	66766502	G	A	0.495826	-0.0713281	0.0293514	0.015093
1	AX-96497169	66854066	C	T	0.488244	0.0194279	0.0295122	0.510343
1	AX-88083288	66876889	T	C	0.228309	-0.0333868	0.0331426	0.313759
1	AX-87970015	66902511	T	C	0.391488	-0.0108753	0.0275823	0.69337
1	AX-88135730	67000014	T	C	0.235187	0.073677	0.0338367	0.0294484
1	AX-88149946	67215993	T	G	0.127204	0.0157941	0.0439276	0.719185
1	AX-88169616	67362758	A	G	0.348636	-0.0206799	0.0295702	0.484333
1	AX-88230875	67384242	T	C	0.326064	-0.0149206	0.0297163	0.615596
1	AX-96133181	67414926	T	C	0.320362	-0.00565202	0.0296417	0.848778
1	AX-87696286	67448233	T	C	0.451152	0.0373934	0.0297872	0.209351
1	AX-96194371	67465702	C	T	0.269222	0.00199107	0.0320071	0.950398
1	AX-88108058	67679591	G	T	0.1081	-0.0363034	0.0470384	0.440244
1	AX-87422522	67693088	A	G	0.162885	-0.0495144	0.0381604	0.194448
1	AX-87365180	67748853	T	C	0.3417	-0.0421742	0.0315014	0.180635
1	AX-98314294	67763721	G	T	0.170938	0.0690234	0.0346056	0.0460892
1	AX-87800160	67764917	A	G	0.143781	-0.0158414	0.0395785	0.68897
1	AX-87173113	67766057	A	G	0.319128	-0.0646072	0.0313939	0.0395944
1	AX-98303678	67777344	A	G	0.299494	-0.0302957	0.032126	0.345667
1	AX-88188987	67829276	A	G	0.205737	-0.0141334	0.0343468	0.680713
1	AX-96431979	67838474	G	T	0.345344	-0.0239113	0.0302189	0.428786
1	AX-88136781	67867505	A	G	0.456619	-0.038968	0.0303096	0.19856
1	AX-87738901	68057883	G	T	0.258817	0.0574187	0.0347263	0.0982368
1	AX-87771515	68236016	G	A	0.445862	-0.00903978	0.030125	0.76412
1	AX-87539753	68269198	T	C	0.132083	0.0211104	0.0441878	0.632833
1	AX-87806920	68327204	T	C	0.294733	0.0314268	0.032038	0.326631
1	AX-88171597	68347699	C	T	0.463085	0.00590321	0.0293574	0.840635
1	AX-87025089	68482438	G	A	0.137315	0.055299	0.0400149	0.166984
1	AX-87928020	68489058	C	A	0.0381495	-0.0065109	0.0653679	0.920659
1	AX-88146139	68516384	A	G	0.038032	0.00462924	0.0657238	0.943848
1	AX-86915488	68556958	G	A	0.245297	-0.0515205	0.0333448	0.122326
1	AX-98295825	68610839	C	T	0.119974	-0.0496053	0.0429689	0.248317
1	AX-98314297	68617584	G	A	0.192394	0.0742018	0.0341836	0.029955
1	AX-87526206	68683595	T	G	0.215025	-0.0391463	0.0374845	0.296331
1	AX-87366775	68721320	G	T	0.310075	-0.0471839	0.0322485	0.143431
1	AX-87250988	68736640	A	G	0.249118	-0.00971621	0.0342536	0.776675
1	AX-87337574	68737675	T	C	0.350517	-0.000595088	0.0308585	0.984614
1	AX-96454427	68740937	C	A	0.353398	0.00194569	0.0306439	0.949373
1	AX-87690974	68741471	T	G	0.11004	0.0892938	0.044558	0.0450713
1	AX-87297793	68742159	A	G	0.0518458	0.0648	0.0656414	0.323553
1	AX-88100854	68820828	T	G	0.108512	0.0762459	0.0458973	0.0966678
1	AX-88175313	68923218	G	A	0.446626	-0.0207013	0.0295424	0.483471
1	AX-87000852	69036146	G	A	0.372737	0.033583	0.0293662	0.252793
1	AX-87181774	69036946	G	A	0.364919	0.0298254	0.0298329	0.317434
1	AX-86913490	69073338	T	C	0.528921	0.0277868	0.028683	0.332667
1	AX-96152759	69123513	T	C	0.394134	-0.0555975	0.0313379	0.0760415
1	AX-88190599	69145262	C	T	0.256113	-0.0241445	0.0350799	0.491282
1	AX-97869420	69163222	T	G	0.500353	-0.00284513	0.0295789	0.923371
1	AX-97869421	69180812	C	T	0.330237	0.0194819	0.0283823	0.492453
1	AX-87070422	69227991	G	T	0.378791	0.00505657	0.0295107	0.863951
1	AX-96276188	69260066	T	G	0.189748	-0.0131664	0.0355123	0.71082
1	AX-96276196	69405352	A	G	0.229955	-0.0575672	0.0325858	0.0772896
1	AX-87569641	69422795	A	G	0.528921	0.00369088	0.0291364	0.899197
1	AX-87703888	69431644	A	G	0.531331	-0.00369364	0.0286784	0.89752
1	AX-87846503	69498315	T	C	0.492887	0.0215856	0.0301004	0.4733
1	AX-87529122	69512399	C	T	0.224489	0.0491167	0.0348776	0.159055
1	AX-98323241	69512625	T	C	0.284505	0.0431593	0.0343515	0.208971
1	AX-86942765	69612040	A	G	0.339114	0.0166527	0.0318573	0.601164
1	AX-87937235	69653162	T	G	0.0479661	-0.0456683	0.0586532	0.436206
1	AX-88069418	69695534	T	G	0.324771	0.000349545	0.030852	0.99096
1	AX-86957226	69899099	C	A	0.394604	-0.0216679	0.0297889	0.466992
1	AX-87013896	70039078	C	T	0.285504	-0.0251398	0.0332551	0.449668
1	AX-87913165	70049985	G	T	0.28521	-0.0242655	0.0332765	0.465873
1	AX-87153005	70098309	T	C	0.473901	0.0242741	0.0294678	0.410082
1	AX-87444653	70119140	T	G	0.473313	0.0229962	0.0296882	0.438581
1	AX-88041184	70161732	G	C	0.207148	0.030601	0.0362378	0.398418
1	AX-96441653	70532508	T	C	0.464261	0.000785765	0.0306399	0.97954
1	AX-87941077	70678377	C	T	0.326475	0.00614677	0.0294148	0.834473
1	AX-87961352	70779991	A	G	0.355573	0.0595272	0.0312324	0.0566578
1	AX-87598907	70860404	A	G	0.42664	-0.0108009	0.0291876	0.711345
1	AX-87705102	70945387	A	C	0.425406	-0.00756415	0.0274666	0.783013
1	AX-87920929	71125834	T	G	0.307254	0.021537	0.0322352	0.504058
1	AX-88223320	71225397	G	T	0.106278	-0.0363769	0.0458211	0.42726
1	AX-96482965	71375340	G	A	0.344404	-0.00923973	0.0310834	0.766271
1	AX-98323223	71383611	A	G	0.396132	0.0456307	0.0295554	0.122611
1	AX-86960120	71405182	A	G	0.297555	-0.0197199	0.0340345	0.562313
1	AX-87249231	71411756	A	G	0.273689	-0.0321282	0.0356089	0.366923
1	AX-87952075	71420435	A	C	0.390842	0.0220022	0.0303001	0.467751
1	AX-96493409	71448951	G	A	0.151834	0.0230747	0.0419044	0.581873
1	AX-88046830	71545304	G	T	0.455384	-0.013072	0.0302602	0.665752
1	AX-98313272	71596986	A	C	0.0212791	0.0830164	0.0862554	0.335824
1	AX-96455668	71605389	G	A	0.242946	0.0207039	0.033877	0.541101
1	AX-87693921	71673210	G	C	0.376793	-0.0263868	0.030642	0.389166
1	AX-88224331	71706739	C	T	0.275629	-0.0437169	0.0348053	0.209102
1	AX-96154079	71718210	T	C	0.462379	-0.0189781	0.0306018	0.535151
1	AX-98309406	71719003	G	A	0.462556	-0.0187601	0.0305988	0.53981
1	AX-98309404	71720064	C	T	0.374912	0.0306998	0.0306263	0.31615
1	AX-96154080	71725340	G	A	0.397837	0.0264884	0.0293573	0.36691
1	AX-98309407	71735255	G	A	0.222255	-0.0476573	0.0347024	0.169655
1	AX-88254043	71787940	T	C	0.228192	-0.00572218	0.0364405	0.875223
1	AX-87815726	71884822	G	A	0.108688	0.0229324	0.0514076	0.655533
1	AX-87911031	71975884	C	T	0.437632	-0.00721216	0.0305183	0.813182
1	AX-87828998	72199748	C	A	0.367211	-0.0345301	0.0292992	0.238584
1	AX-87051076	72236835	G	A	0.10281	-0.0446609	0.0450958	0.322
1	AX-87324090	72247135	A	G	0.331413	-0.0845188	0.0310244	0.00644442
1	AX-87673528	72301842	C	T	0.507465	0.0516942	0.0298065	0.0828598
1	AX-96154096	72313137	T	C	0.200035	-0.0422183	0.0349049	0.226461
1	AX-98303098	72357367	T	C	0.158594	0.033109	0.0364316	0.363456
1	AX-96434553	72453226	A	G	0.0459676	0.0649288	0.0609312	0.286601
1	AX-87113683	72453355	T	A	0.0529038	-0.00907839	0.0592976	0.87832
1	AX-87174549	72453446	T	C	0.0988126	0.037128	0.0453688	0.413151
1	AX-98309412	72468738	C	T	0.497002	0.03339	0.0320531	0.297547
1	AX-87959199	72506929	G	A	0.269751	0.036839	0.0309249	0.233559
1	AX-88146865	72544233	T	G	0.433929	-0.00241702	0.0297985	0.935353
1	AX-96308274	72566561	T	C	0.224547	0.0644214	0.0371817	0.0831645
1	AX-98299979	72570754	T	G	0.282389	-0.0173022	0.0330115	0.600191
1	AX-96473627	72592204	C	T	0.105455	-0.00324103	0.0452633	0.942917
1	AX-87698370	72614296	G	A	0.290031	-0.0170312	0.0341905	0.618395
1	AX-87632688	72614299	T	C	0.289737	-0.0150363	0.0342136	0.660312
1	AX-87742852	72676825	T	G	0.473489	-0.000738637	0.0300604	0.980397
1	AX-88251927	72706845	T	G	0.249236	-0.037262	0.0342724	0.276935
1	AX-98299980	72800445	C	T	0.452916	0.0234354	0.0287087	0.414319
1	AX-87986376	72863260	T	G	0.0966377	0.0542529	0.0482346	0.260686
1	AX-88247453	72871150	C	T	0.102692	0.0734052	0.0471885	0.11981
1	AX-87153338	72897702	G	A	0.202739	0.0250097	0.0335985	0.456653
1	AX-88204679	72929337	A	G	0.317305	-0.0129003	0.0318074	0.685055
1	AX-87939362	72939673	T	C	0.51352	-0.0299075	0.0286554	0.296627
1	AX-88150214	73002732	T	C	0.495474	-0.0092776	0.0288092	0.747425
1	AX-88234413	73015312	C	T	0.304256	-0.0210038	0.0334234	0.529732
1	AX-87713691	73069879	G	A	0.442805	-0.0361048	0.0301942	0.231792
1	AX-87350936	73087840	G	A	0.203856	-0.00444446	0.0382494	0.907496
1	AX-88073788	73094518	T	C	0.397484	0.00747271	0.02993	0.80284
1	AX-88154025	73118843	G	A	0.325594	0.0321998	0.0307752	0.295428
1	AX-96500533	73199138	A	C	0.460969	0.0272151	0.0290611	0.349027
1	AX-87266961	73199946	G	A	0.479074	0.0548717	0.0291461	0.0597488
1	AX-88141176	73261158	C	T	0.222196	0.0337471	0.0338132	0.318257
1	AX-88281962	73279011	A	C	0.456031	0.0369831	0.0290384	0.202808
1	AX-87032577	73342785	C	T	0.118269	-0.036025	0.0422812	0.394195
1	AX-88003852	73395954	C	T	0.419469	-0.0354154	0.0287866	0.218594
1	AX-87162157	73423810	C	A	0.231425	0.0343896	0.0351628	0.328069
1	AX-88024592	73625867	T	C	0.259581	-0.0132029	0.0341577	0.699106
1	AX-87948901	73689637	T	C	0.248413	0.0208511	0.0336119	0.535027
1	AX-88153302	73699851	A	G	0.371502	0.0234116	0.0322261	0.467546
1	AX-87135577	73737482	A	G	0.204679	0.021549	0.034444	0.531561
1	AX-87920503	73776393	T	G	0.26158	-0.0294803	0.0339494	0.385198
1	AX-88314850	73821433	G	T	0.263167	0.0358673	0.0343083	0.295819
1	AX-87811481	73842392	A	G	0.145956	-0.0187185	0.0448108	0.676151
1	AX-87148971	73850252	T	C	0.217729	-0.0168404	0.0364667	0.644223
1	AX-96481045	73894127	A	G	0.46091	0.0251329	0.0305793	0.411138
1	AX-88164903	73946130	G	A	0.461674	-0.0349633	0.0291127	0.229766
1	AX-87734562	73975724	G	A	0.224312	-0.0815301	0.0373541	0.0290633
1	AX-88013780	73990249	T	C	0.0442629	-0.000235966	0.0602812	0.996877
1	AX-86986895	74066050	C	T	0.0788855	-0.0395859	0.048474	0.414134
1	AX-87953038	74113709	T	C	0.500823	-0.0261886	0.0296875	0.377699
1	AX-87793735	74141396	G	A	0.256055	0.0430548	0.0315075	0.171784
1	AX-87502574	74209762	G	A	0.389842	0.0531102	0.0307799	0.0844398
1	AX-88021739	74220379	G	A	0.197919	0.00221141	0.0376416	0.953152
1	AX-97887627	74255960	C	T	0.333118	0.0363474	0.0310455	0.241688
1	AX-97876398	74260266	A	C	0.216259	0.0424286	0.0357565	0.235386
1	AX-97895128	74307731	T	C	0.37691	-0.00445997	0.0303669	0.883235
1	AX-96293777	74310369	G	A	0.382201	0.0035343	0.0302559	0.907008
1	AX-96437537	74316807	G	T	0.379262	0.0142054	0.0305812	0.64228
1	AX-87885457	74324988	G	C	0.411004	-0.0314544	0.0307441	0.306259
1	AX-88009206	74370561	T	C	0.352457	-0.00519108	0.0304033	0.864428
1	AX-88129855	74370640	T	G	0.223842	0.0336183	0.0269491	0.212224
1	AX-87658902	74434115	G	T	0.369092	0.0121124	0.0305827	0.692066
1	AX-87735625	74487771	G	A	0.410416	0.0200162	0.0299048	0.503286
1	AX-87961289	74508644	A	G	0.519927	0.0151274	0.0299105	0.613029
1	AX-88091859	74614175	A	G	0.28186	-0.0381691	0.0320512	0.233701
1	AX-87601892	74628385	T	A	0.424877	0.0404517	0.0298256	0.175012
1	AX-87935875	74671632	T	C	0.445156	0.0103706	0.0301572	0.730932
1	AX-87895717	74763056	C	G	0.227898	0.0216097	0.034052	0.525684
1	AX-96220017	74805964	T	G	0.113449	0.0226623	0.046411	0.62534
1	AX-87979492	74835024	T	C	0.314425	-0.0488674	0.0360389	0.175111
1	AX-88291640	74912482	G	A	0.269692	0.0645769	0.034175	0.0588125
1	AX-87896148	74924890	A	G	0.262756	0.0487012	0.0358977	0.174888
1	AX-96128620	74952984	G	A	0.322067	-0.0246556	0.0324917	0.447955
1	AX-87854177	74958042	T	C	0.214966	-0.0166724	0.0363718	0.646673
1	AX-87839484	74974851	T	G	0.307254	-0.0596753	0.0316082	0.0590298
1	AX-87403091	75005213	C	T	0.121209	-0.0149716	0.0511575	0.769784
1	AX-96170597	75037217	G	T	0.305549	-0.00145687	0.0341503	0.965972
1	AX-88041452	75070280	T	C	0.206619	0.0802304	0.0361426	0.0264301
1	AX-87123782	75103262	T	G	0.23119	0.0581145	0.0342989	0.0901978
1	AX-96443057	75119050	G	T	0.433694	-0.00995803	0.0299676	0.739668
1	AX-88171275	75149281	T	C	0.360099	-0.00200443	0.0334347	0.952195
1	AX-87907812	75155354	T	G	0.462673	-0.012249	0.0308314	0.691154
1	AX-88022946	75219665	A	G	0.426229	-0.0377496	0.030983	0.223073
1	AX-87280752	75220067	C	A	0.171056	0.0919043	0.0358057	0.0102657
1	AX-88007972	75243420	A	T	0.293087	-0.00897448	0.0324902	0.782378
1	AX-98312060	75349240	C	A	0.321361	-0.0387563	0.0330389	0.240775
1	AX-86996968	75368685	G	T	0.23601	-0.0667065	0.037755	0.0772577
1	AX-96295860	75390319	G	A	0.495356	0.022128	0.0312706	0.479176
1	AX-88087038	75414422	C	T	0.491183	0.0251428	0.0309772	0.41699
1	AX-87708222	75454824	G	T	0.478368	0.0085691	0.0312341	0.783815
1	AX-88117492	75468021	G	T	0.276217	0.0170406	0.0336392	0.612457
1	AX-87953209	75558689	A	G	0.360745	0.00564995	0.0323436	0.861327
1	AX-96295857	75587156	C	T	0.326358	0.0180316	0.0338078	0.593787
1	AX-96219981	75598172	G	A	0.32771	0.0122453	0.0341761	0.720118
1	AX-87073913	75653453	A	G	0.257054	0.0392062	0.0343766	0.254082
1	AX-88122234	75710343	C	G	0.410769	-0.0154745	0.0305883	0.61293
1	AX-87014831	75744590	C	A	0.258053	0.0334504	0.0350714	0.340196
1	AX-97899129	75766091	T	C	0.376969	0.0123703	0.0328505	0.706499
1	AX-87736205	75769204	T	G	0.0354456	0.0894476	0.0719695	0.213921
1	AX-87884384	75935311	T	G	0.340466	0.0130519	0.0320742	0.68406
1	AX-87578721	76001724	A	C	0.288443	0.0510052	0.0330893	0.12321
1	AX-98305528	76069143	G	A	0.365683	0.0372154	0.0318777	0.243031
1	AX-98305527	76083209	G	A	0.32336	0.0121831	0.0323028	0.706059
1	AX-88159452	76103419	G	A	0.265989	0.0376823	0.0353693	0.286696
1	AX-88252404	76125917	A	G	0.408065	0.0417699	0.0316731	0.187241
1	AX-98317165	76158099	G	A	0.0499647	0.111252	0.0677145	0.100393
1	AX-88303440	76233593	T	C	0.295615	-0.022775	0.0336636	0.498695
1	AX-87915664	76259253	T	C	0.23407	-0.032168	0.0366049	0.379516
1	AX-87878534	76342936	G	A	0.457971	-0.0368113	0.0318477	0.24774
1	AX-96151119	76348209	T	G	0.454091	-0.0322223	0.0318757	0.312077
1	AX-87171998	76379886	G	A	0.313602	0.0406633	0.0350748	0.246321
1	AX-98305557	76407317	C	T	0.302845	0.0346984	0.0368053	0.345806
1	AX-96492582	76410358	T	C	0.297966	0.015538	0.036969	0.674267
1	AX-87899286	76438215	A	C	0.354573	-0.00103813	0.0355217	0.976685
1	AX-87015311	76524813	C	T	0.256113	0.00194756	0.0352946	0.955995
1	AX-87785430	76555362	A	G	0.299436	0.00185216	0.0365017	0.959531
1	AX-88216019	76592970	G	C	0.291265	-0.0068029	0.0368226	0.853427
1	AX-98305555	76614277	G	T	0.3745	-0.00247239	0.0337107	0.941534
1	AX-96493764	76615709	A	C	0.363626	-0.0069336	0.0334781	0.835925
1	AX-87757114	76616111	T	C	0.374206	-0.00198764	0.0336925	0.952957
1	AX-87634157	76689702	A	G	0.188749	0.016873	0.0393977	0.668451
1	AX-88256539	76729889	T	C	0.455561	0.0373541	0.0335952	0.266187
1	AX-86949953	76789456	A	G	0.434458	0.0261791	0.0345324	0.448391
1	AX-88242988	76848760	C	A	0.451505	0.0254837	0.0339816	0.453299
1	AX-87872319	76933428	A	C	0.358159	0.0295731	0.0324992	0.362843
1	AX-88107316	77061713	G	A	0.326475	-0.0123311	0.0334419	0.712328
1	AX-88042060	77104792	C	A	0.309958	-0.0384894	0.0337372	0.253929
1	AX-88021515	77239286	G	A	0.396661	-0.03894	0.0296436	0.18898
1	AX-87095712	77419495	T	G	0.456795	-0.0361923	0.0314862	0.250364
1	AX-87969576	77438519	A	C	0.367623	0.0300925	0.0316372	0.341517
1	AX-87162290	77483543	G	A	0.378321	0.0408541	0.0318687	0.19986
1	AX-87356380	77496460	C	T	0.402833	0.0431348	0.0320269	0.178035
1	AX-97901622	77518327	C	T	0.267811	0.00308378	0.0339827	0.927695
1	AX-87394195	77518795	C	T	0.285387	0.00619242	0.0334497	0.85313
1	AX-88301599	77553908	C	T	0.29056	-0.0102581	0.0334778	0.759289
1	AX-88043226	77615429	G	T	0.197919	0.0024545	0.0355707	0.944987
1	AX-86971986	77653890	A	C	0.024277	0.0799219	0.0921296	0.385671
1	AX-96453756	77659925	C	A	0.0435575	0.0325276	0.0690798	0.637734
1	AX-87104528	77660645	T	C	0.0413238	0.0441626	0.0722175	0.540854
1	AX-87899871	77661503	A	C	0.041265	0.0458494	0.0723472	0.52625
1	AX-87425999	77661664	G	A	0.0433224	0.0423541	0.0694821	0.542148
1	AX-96431044	77662258	C	A	0.0414413	0.0411362	0.0719509	0.567507
1	AX-87924586	77688187	T	C	0.516753	-0.0553953	0.031762	0.0811461
1	AX-88080921	77868058	C	T	0.19886	-0.0220777	0.0367562	0.548071
1	AX-96307006	77928023	C	A	0.370856	0.0117782	0.0315962	0.709318
1	AX-87181047	77936032	A	G	0.0882906	-0.0300805	0.0493173	0.541902
1	AX-96307004	77937469	A	C	0.183753	-0.0112525	0.038603	0.770674
1	AX-87482431	77938103	C	T	0.163532	-0.0156626	0.0411165	0.703254
1	AX-98317162	77942708	G	A	0.224783	0.0240609	0.0390608	0.537904
1	AX-87929636	78015356	C	T	0.474783	0.0649888	0.0331393	0.0498699
1	AX-88200578	78057889	T	G	0.38467	-0.0203937	0.0336487	0.544463
1	AX-98297173	78095926	A	G	0.0115213	-0.143481	0.124572	0.249406
1	AX-98305548	78100160	A	G	0.30743	-0.00155806	0.034615	0.964098
1	AX-87388546	78101151	T	C	0.443628	0.0146335	0.0319944	0.6474
1	AX-87396935	78110043	C	A	0.311251	0.015271	0.0343105	0.656259
1	AX-88309969	78142484	G	A	0.402363	-0.00344578	0.0329187	0.916633
1	AX-88075768	78153779	C	T	0.450212	0.0457531	0.0321529	0.154741
1	AX-87880098	78266766	C	T	0.493534	-0.0648074	0.0347919	0.0625019
1	AX-87490082	78282394	G	T	0.494651	-0.0572267	0.0347063	0.0991708
1	AX-96192756	78300601	T	G	0.487362	-0.057944	0.0343378	0.0915127
1	AX-88015263	78300852	T	C	0.522043	-0.048474	0.0348619	0.164391
1	AX-96192755	78333520	G	A	0.439219	0.0239516	0.0321666	0.456507
1	AX-87257292	78361964	G	A	0.288091	0.00717832	0.0354045	0.839329
1	AX-87999944	78384848	G	A	0.0855279	0.0419227	0.0529513	0.428522
1	AX-87138521	78459593	A	C	0.0606631	0.0031718	0.0635761	0.96021
1	AX-87868432	78470948	A	G	0.0562544	0.0262707	0.0666819	0.693603
1	AX-88256832	78511752	C	A	0.339466	-0.0428425	0.0350348	0.221385
[truncated: 48,459 more rows]

## Sheet: ST3
Table S3: Summary statistics of variants associated with susceptibility to IGL
Chr	SNP	bp	A1	A2	Freq	b	se	p
1	AX-88308528	61293	C	T	0.240583	-0.00714163	0.0163017	0.66132
1	AX-87101513	107201	A	G	0.145598	0.0456393	0.0250903	0.0689111
1	AX-97898780	428343	A	G	0.294003	-0.0184941	0.0145747	0.204469
1	AX-97895216	428897	A	G	0.305623	-0.0188152	0.0143215	0.188922
1	AX-97891331	498835	G	A	0.472198	-0.00996225	0.0135889	0.463486
1	AX-88243204	549538	A	G	0.449544	-0.0114019	0.0135694	0.400758
1	AX-96476823	587862	T	C	0.435896	-0.0299789	0.0133904	0.0251668
1	AX-98297057	588203	A	G	0.435701	-0.0284391	0.0133915	0.0336975
1	AX-87004556	603865	C	T	0.335569	-0.00792435	0.0153386	0.605417
1	AX-98305370	614931	T	C	0.359276	0.00104126	0.0133341	0.937757
1	AX-87570394	666196	T	C	0.0885908	-0.00499207	0.0233792	0.830917
1	AX-97890909	681518	G	T	0.422327	0.00786967	0.0141072	0.576949
1	AX-98315132	706240	T	C	0.305974	-0.0261721	0.0142119	0.065539
1	AX-88122365	748231	C	T	0.455003	-0.00411223	0.0133817	0.758614
1	AX-87619992	916172	G	A	0.0483506	-0.0186566	0.0302409	0.537279
1	AX-96494345	917378	G	A	0.388599	0.00472325	0.0138792	0.733622
1	AX-87151639	917734	T	C	0.407276	0.0161113	0.0139356	0.24763
1	AX-87402871	986001	C	A	0.417219	-0.0132154	0.0134453	0.325657
1	AX-87571026	1053993	G	A	0.239687	0.0334304	0.0158741	0.0352067
1	AX-88112996	1143216	T	G	0.424355	0.00592674	0.0135486	0.661791
1	AX-88251504	1940086	G	T	0.405482	0.00106979	0.0135238	0.936949
1	AX-98318440	2325685	G	A	0.352882	-0.0154432	0.0135982	0.256091
1	AX-87302024	2354991	T	C	0.234501	-0.0218262	0.0160728	0.174476
1	AX-88101827	2453118	A	C	0.0184434	-0.0325571	0.0522794	0.533448
1	AX-87862952	2536339	C	T	0.0521329	0.00985898	0.0287535	0.73169
1	AX-86959503	2536885	A	C	0.468455	-0.00307428	0.0135901	0.821034
1	AX-96501074	2551438	C	T	0.468806	-0.0147587	0.0129866	0.255766
1	AX-96224916	2589185	T	C	0.247758	-0.0170466	0.0153138	0.265642
1	AX-87901771	2624110	G	T	0.114521	-0.0248811	0.0202044	0.218148
1	AX-96485860	2628834	C	T	0.331358	-0.0140124	0.0142002	0.323753
1	AX-96464839	2651616	A	G	0.273415	0.0178905	0.0147168	0.224118
1	AX-87581793	2658182	A	G	0.194923	0.00449771	0.0163889	0.78375
1	AX-97898628	2658716	C	T	0.126491	-0.00554562	0.0192508	0.773292
1	AX-87477594	2692859	T	G	0.352492	-0.00418624	0.0134359	0.755367
1	AX-87460327	2825710	G	A	0.423887	0.000772961	0.0134458	0.954157
1	AX-87844465	3088994	A	G	0.468104	0.00169884	0.0133696	0.898887
1	AX-88067615	3107083	T	G	0.253841	-0.00810231	0.0152663	0.595604
1	AX-87764918	3143949	T	C	0.376589	-0.0146132	0.0137376	0.287448
1	AX-88210346	3390530	C	A	0.396085	0.0102238	0.0135084	0.44914
1	AX-88231614	3446763	A	C	0.0806753	0.0145586	0.0237009	0.539042
1	AX-98302076	3463630	T	C	0.473914	0.0104091	0.0133254	0.434717
1	AX-87675756	3495490	T	C	0.217539	0.0187127	0.0164057	0.254025
1	AX-88065157	3533407	C	T	0.299969	-3.34701e-05	0.0146367	0.998175
1	AX-87115978	3570956	T	C	0.130976	-0.00641891	0.019714	0.744726
1	AX-98297546	3683500	G	A	0.185214	-0.00914659	0.0182739	0.616703
1	AX-98326502	3694628	G	T	0.241129	0.0134358	0.0157558	0.393797
1	AX-97889527	3712062	A	G	0.449271	0.00512946	0.0135066	0.704112
1	AX-96167084	3725984	G	A	0.216642	-0.00155073	0.0163223	0.924309
1	AX-88182327	3917684	A	C	0.156321	-0.00783774	0.0188404	0.677404
1	AX-98327026	3966968	G	C	0.199212	0.0152417	0.0182651	0.404016
1	AX-88235092	4037262	T	C	0.0404352	0.0189961	0.0339487	0.575784
1	AX-88158361	4195055	C	G	0.376433	0.0181255	0.0141894	0.201462
1	AX-98326371	4238463	G	A	0.358847	0.0069501	0.014662	0.635486
1	AX-97880601	4238504	C	A	0.311277	-0.0131431	0.0147075	0.371519
1	AX-88214440	4536534	A	G	0.237737	-0.0158948	0.015297	0.298766
1	AX-88127355	4539266	G	A	0.441238	-0.00546246	0.0136016	0.687976
1	AX-87743998	4555520	A	G	0.429853	0.00871576	0.0140862	0.536086
1	AX-97871396	4570115	T	G	0.158465	-0.0124907	0.0183457	0.495967
1	AX-87664329	4575819	C	T	0.147859	0.0255497	0.0192142	0.183607
1	AX-86919569	4580001	T	C	0.467714	0.00194011	0.0138381	0.888501
1	AX-88168429	4625351	C	A	0.100873	0.0374624	0.0227291	0.099309
1	AX-88089226	4633083	C	G	0.191531	0.0123257	0.0180556	0.494826
1	AX-88132074	4647205	T	C	0.407978	-0.0108796	0.0139631	0.435882
1	AX-97888432	4649822	G	A	0.279654	0.00921809	0.0148351	0.534357
1	AX-87995446	4713086	C	T	0.35331	-0.00716412	0.0145057	0.621388
1	AX-96294605	4722837	T	C	0.300359	-0.000665178	0.0147162	0.963948
1	AX-97891324	4755412	T	G	0.299852	-0.0172598	0.0160096	0.280994
1	AX-87546167	4803297	T	C	0.310107	-0.00767212	0.0147805	0.603711
1	AX-88161014	4836211	C	T	0.467714	-0.00791401	0.01446	0.584169
1	AX-87352991	4859069	T	C	0.275988	0.0167839	0.0153576	0.274451
1	AX-87464041	4864649	A	C	0.47407	0.00196203	0.0137644	0.88665
1	AX-87340064	4933662	G	A	0.267995	0.00461578	0.0170237	0.786285
1	AX-98322518	4936460	T	C	0.257116	-0.0104324	0.0153263	0.49607
1	AX-88053230	4990970	T	C	0.141582	0.0144477	0.0196648	0.462525
1	AX-87608954	5109062	C	T	0.430671	-0.00951107	0.0140522	0.498509
1	AX-96121835	5109280	G	T	0.247251	0.00315256	0.0159106	0.842934
1	AX-88289900	5162824	T	G	0.397333	-0.000916407	0.0146426	0.950097
1	AX-87988924	5195807	G	T	0.26936	-0.00946152	0.0167178	0.571425
1	AX-88079335	5242249	A	C	0.0363799	0.0446819	0.0366184	0.222387
1	AX-87884463	5411905	A	G	0.0349762	-0.0035016	0.0356614	0.921781
1	AX-88278325	5436117	C	T	0.420143	-0.00570457	0.0146154	0.696306
1	AX-88148818	5440954	A	C	0.403611	-0.0131987	0.0147702	0.371535
1	AX-87877934	5474501	C	T	0.489823	-0.0115197	0.01387	0.406231
1	AX-88313608	5493418	G	A	0.310302	-0.0118582	0.0149999	0.429206
1	AX-88055951	5520989	G	A	0.220424	0.0154076	0.0157983	0.329427
1	AX-87884041	5611725	T	G	0.220697	-0.00449002	0.0166358	0.787236
1	AX-87939100	5627719	T	G	0.0797005	-0.034759	0.0248929	0.162612
1	AX-87031517	5627847	G	A	0.0935429	0.00208779	0.0229612	0.927551
1	AX-87179174	5629605	T	C	0.0794666	-0.0286578	0.0251893	0.255246
1	AX-97880758	5655704	G	T	0.430165	-0.0021023	0.0154311	0.891633
1	AX-97899062	5864205	C	T	0.290377	-0.0155855	0.0158279	0.324777
1	AX-96168349	5864257	G	A	0.223115	-0.0124091	0.0169439	0.463947
1	AX-88108785	5871271	A	G	0.0609452	0.0149442	0.0284398	0.599259
1	AX-87389305	5890837	G	A	0.487483	-0.0049075	0.0141302	0.728361
1	AX-87988995	5925665	C	A	0.107658	-0.0044836	0.0230724	0.84592
1	AX-87659981	5930401	A	G	0.0587616	-0.00624501	0.0298532	0.8343
1	AX-87130089	5931911	T	C	0.194962	-0.01357	0.0176375	0.441667
1	AX-97887280	5951241	C	T	0.220697	-0.0105013	0.0196492	0.593038
1	AX-96294583	5951464	G	A	0.152226	0.0209398	0.0195298	0.28363
1	AX-87164564	5951553	G	A	0.173984	0.00717482	0.0200833	0.720902
1	AX-87781610	5952605	C	A	0.41098	-0.00548425	0.0148773	0.712402
1	AX-87213066	5994724	G	A	0.268112	-0.0039309	0.0167417	0.814367
1	AX-87533038	5996938	A	G	0.240115	0.00329945	0.0174836	0.850315
1	AX-87890478	6043534	A	G	0.442681	-0.00519603	0.0137712	0.705943
1	AX-87151529	6081160	A	G	0.471458	0.00193106	0.0143644	0.893059
1	AX-96217681	6096369	G	A	0.46787	0.00682457	0.0142503	0.632004
1	AX-96453332	6124269	A	G	0.253022	0.00992009	0.0171711	0.563454
1	AX-87597852	6124417	A	G	0.252086	0.0127601	0.0171583	0.457076
1	AX-87039163	6126880	A	G	0.263589	0.0218919	0.0159831	0.170786
1	AX-86944701	6126932	A	G	0.238829	0.00357475	0.0171675	0.835051
1	AX-87611564	6133449	C	T	0.448296	0.0142573	0.0142677	0.317663
1	AX-86978119	6158568	T	G	0.193948	0.020128	0.0188326	0.285168
1	AX-87954941	6230759	C	T	0.347384	0.00492223	0.0147102	0.737917
1	AX-88170790	6280806	A	C	0.178936	-0.00241199	0.0177962	0.892189
1	AX-88198834	6338718	A	G	0.284333	0.0171284	0.0160621	0.286249
1	AX-88293138	6365606	T	C	0.291546	0.00803896	0.015434	0.602464
1	AX-88137456	6415236	C	A	0.450519	-0.00889939	0.0141782	0.530212
1	AX-96201695	6628444	T	C	0.282071	0.00409978	0.0164148	0.802772
1	AX-88263344	6815782	T	C	0.181627	-0.00228526	0.019417	0.90631
1	AX-96298839	6827450	G	A	0.328589	0.0111175	0.015653	0.477552
1	AX-88058006	6831309	A	C	0.322584	0.0116597	0.0158639	0.462353
1	AX-87795845	6843866	G	A	0.0479607	0.0141388	0.0342581	0.679815
1	AX-87982823	7301192	G	A	0.337713	0.0151729	0.0147239	0.302777
1	AX-87492150	7309123	T	A	0.213016	0.0265669	0.0169964	0.118033
1	AX-87152390	7361812	A	G	0.445138	0.00366086	0.0153183	0.811117
1	AX-87912573	7411693	A	T	0.479022	-0.0144677	0.0143622	0.31377
1	AX-88046759	7456435	G	A	0.388209	-0.00792498	0.0145634	0.586325
1	AX-87853297	7493653	G	C	0.193402	0.00882106	0.0193635	0.648713
1	AX-87925669	7558788	T	G	0.474616	-0.0149171	0.0141042	0.290224
1	AX-88232953	7615732	A	G	0.202839	0.00243392	0.0181492	0.893319
1	AX-98314906	7850013	A	G	0.0688606	-0.0213361	0.0278982	0.444401
1	AX-96478947	7861278	T	C	0.101146	-0.0147075	0.0243531	0.545892
1	AX-88069664	7913880	G	A	0.410629	-0.0123519	0.0141977	0.384305
1	AX-98305147	7926721	A	G	0.0223037	-0.052974	0.0471658	0.261376
1	AX-87001117	8002237	C	A	0.235631	-0.0124436	0.0168257	0.45957
1	AX-87286696	8006642	A	G	0.292248	0.0119271	0.0166703	0.474318
1	AX-98319938	8014703	A	G	0.195859	-0.0266758	0.0180778	0.140048
1	AX-87159136	8023360	C	A	0.368167	0.0134473	0.0154673	0.384629
1	AX-96154136	8034240	A	G	0.350464	0.0199019	0.0153945	0.196082
1	AX-96419710	8035943	T	C	0.384036	0.019493	0.0152082	0.199934
1	AX-98300147	8056843	C	T	0.0627778	0.0229109	0.0301053	0.446642
1	AX-98324300	8077525	G	A	0.254543	-0.00612829	0.017791	0.7305
1	AX-87959472	8137833	A	G	0.362513	0.0054965	0.0159768	0.730824
1	AX-96482556	8231575	T	C	0.472354	-0.0136605	0.0145024	0.346219
1	AX-97870015	8411407	G	A	0.396592	0.0240279	0.0154733	0.120456
1	AX-96195069	8516567	A	C	0.16369	0.0083534	0.0211045	0.692244
1	AX-97871475	8518266	A	G	0.453599	0.000893306	0.0147593	0.951738
1	AX-87343928	8593440	C	T	0.239959	0.00253512	0.0175245	0.884978
1	AX-88057610	8620103	G	A	0.144935	-0.00885262	0.020783	0.670141
1	AX-88078865	8670916	G	A	0.0951415	-0.0300491	0.0256756	0.241866
1	AX-97877938	8780929	T	C	0.408758	-0.0137938	0.0150148	0.358266
1	AX-88261934	8789555	T	A	0.3011	-0.00301639	0.015499	0.845692
1	AX-87784313	8808683	G	A	0.394486	-0.00258828	0.0154364	0.866839
1	AX-87848566	8826886	T	C	0.345629	0.00514875	0.0155572	0.740678
1	AX-88188584	8883816	A	G	0.439874	-0.0122636	0.0150774	0.416004
1	AX-88116204	8917873	A	G	0.28636	0.00581274	0.0168582	0.730243
1	AX-88255432	8944293	G	A	0.0857834	-0.0134688	0.024849	0.5878
1	AX-88209415	9085598	C	A	0.0487016	-0.0118	0.0329947	0.720617
1	AX-87390041	9186558	T	G	0.118459	-0.0281165	0.0236421	0.234339
1	AX-87796964	9186976	C	A	0.208843	-0.00109565	0.0181966	0.951987
1	AX-88315252	9413907	C	A	0.331436	0.0150738	0.0163983	0.357975
1	AX-96277888	9500192	A	G	0.0930749	0.0138189	0.0263052	0.599353
1	AX-98326482	9508519	T	G	0.128597	-0.00375669	0.0254786	0.882781
1	AX-87018135	9548786	C	T	0.447204	-0.0211064	0.015165	0.163987
1	AX-88237322	9584348	G	T	0.0662092	0.0224697	0.029156	0.440901
1	AX-87149311	9635660	G	A	0.169071	-0.0128327	0.0216458	0.553282
1	AX-87363318	9644570	T	G	0.103135	0.0103682	0.0257193	0.686854
1	AX-88173612	9677540	C	A	0.474889	-0.0188407	0.015482	0.223626
1	AX-88171970	9770788	C	T	0.448803	0.0265106	0.0158307	0.0940067
1	AX-87979242	9917842	A	C	0.0433206	-0.00285812	0.0353724	0.935601
1	AX-96225380	9959015	T	C	0.334126	0.0153293	0.0165301	0.353743
1	AX-96436668	9960759	G	A	0.332488	0.00288713	0.0160265	0.857037
1	AX-87152631	9960843	G	T	0.342198	0.00928335	0.0158299	0.557576
1	AX-87069580	10007736	T	A	0.418623	-0.0159417	0.015768	0.31201
1	AX-88302562	10045128	T	C	0.201864	-0.0146433	0.0186199	0.431615
1	AX-88198166	10103537	A	G	0.0219917	0.0224128	0.0492773	0.649231
1	AX-88303271	10143148	C	T	0.285971	-0.00428727	0.0175829	0.807361
1	AX-87975179	10161536	G	T	0.348475	-0.00988284	0.0166236	0.552173
1	AX-87281799	10261265	G	A	0.103993	0.007093	0.0241365	0.768857
1	AX-87655925	10295518	C	T	0.478398	-0.0104228	0.015499	0.501276
1	AX-87440542	10318504	A	G	0.102043	0.0444243	0.0242303	0.0667408
1	AX-87754984	10325017	T	C	0.101029	0.0450609	0.0243501	0.0642354
1	AX-87058828	10357332	A	G	0.33167	0.0047678	0.016336	0.770394
1	AX-96172858	10361483	A	C	0.444202	-0.00100921	0.0159737	0.949624
1	AX-98301044	10361739	T	G	0.155424	0.0175702	0.0202536	0.385664
1	AX-87217923	10373020	A	G	0.189659	0.00803309	0.0191077	0.674186
1	AX-87018811	10396100	T	C	0.481635	-0.0148826	0.0167149	0.373262
1	AX-87646345	10401186	A	G	0.481635	-0.0135107	0.0167275	0.419265
1	AX-87643358	10403989	A	G	0.242026	0.0327005	0.0185059	0.0772222
1	AX-98325490	10411519	T	C	0.273025	-0.00417347	0.0178317	0.814948
1	AX-87155194	10414177	A	G	0.254465	-0.00929634	0.0178288	0.602072
1	AX-87361676	10414414	T	C	0.446502	-0.0135343	0.0168097	0.420733
1	AX-87258079	10483906	A	C	0.066755	0.0351285	0.0293332	0.231086
1	AX-86995095	10486112	G	A	0.104656	0.00283536	0.0271417	0.9168
1	AX-87257451	10534486	C	A	0.308547	-0.00489416	0.0178862	0.784371
1	AX-88314635	10581077	A	G	0.0578648	-0.0372807	0.0336291	0.267609
1	AX-96116911	10605977	G	A	0.400764	0.0156301	0.0160713	0.330779
1	AX-88095799	10645337	G	T	0.0511581	0.00871031	0.0323617	0.787811
1	AX-88314470	10664242	A	G	0.0485066	-0.0342735	0.0369112	0.353129
1	AX-87450890	10745664	G	A	0.320479	0.0278938	0.0172934	0.106751
1	AX-87012501	10745703	G	T	0.320479	0.0278303	0.0172934	0.107551
1	AX-96502159	10885449	C	T	0.3893	-0.0100304	0.0160087	0.53095
1	AX-87779546	10888413	G	A	0.0910863	0.0689711	0.0297752	0.0205369
1	AX-97886709	10900630	A	C	0.149731	0.0354597	0.0239109	0.138076
1	AX-87775977	10905006	T	C	0.401817	0.00725486	0.0161487	0.653249
1	AX-87620515	10905315	A	G	0.234111	-0.0165052	0.0183918	0.369495
1	AX-97886710	10911699	C	T	0.150706	0.00274635	0.0217319	0.899436
1	AX-86933651	10975783	G	T	0.356859	0.0339469	0.0173106	0.0498742
1	AX-87180035	11172290	C	T	0.428761	-0.00118918	0.0160075	0.94078
1	AX-87234885	11206309	C	T	0.473134	-0.0162479	0.0160545	0.311518
1	AX-87309096	11249897	C	T	0.50347	-0.00336688	0.0167572	0.84076
1	AX-87974649	11256986	T	C	0.498479	-0.00411592	0.0165448	0.803535
1	AX-87849671	11283352	T	C	0.330578	-0.0195115	0.0176012	0.267631
1	AX-98319837	11304506	C	T	0.478281	0.00181078	0.0164871	0.912544
1	AX-88046523	11314083	C	T	0.342393	-0.0181429	0.0174184	0.2976
1	AX-87802379	11454379	T	C	0.0534196	-0.0174334	0.0373285	0.640481
1	AX-98319839	11484734	G	A	0.0861343	-0.0120094	0.0288866	0.677598
1	AX-87192955	11484937	C	T	0.346175	-0.0087948	0.0161249	0.585466
1	AX-87166459	11485664	G	A	0.0867582	-0.0139662	0.028628	0.625655
1	AX-87073866	11486034	C	A	0.0291273	0.0085216	0.0412036	0.836153
1	AX-96437439	11540802	G	T	0.420533	0.00591691	0.016652	0.722345
1	AX-96406240	11790124	T	G	0.221087	-0.0266708	0.0198055	0.178098
1	AX-96213812	11921867	G	A	0.333658	-0.0160378	0.0165449	0.332369
1	AX-96116259	11930931	T	C	0.294471	0.00949228	0.0168408	0.572994
1	AX-87502918	11972295	T	A	0.235436	-0.00402196	0.018092	0.824076
1	AX-88170616	12186454	A	G	0.183966	-0.00392675	0.0195148	0.840527
1	AX-96295725	12222344	T	C	0.183888	-0.004414	0.019518	0.821084
1	AX-87688856	12227378	A	G	0.247407	0.00331563	0.0192661	0.863361
1	AX-88266568	12327875	T	C	0.305545	-0.00983956	0.0174618	0.5731
1	AX-87937309	12344714	C	T	0.345512	-0.0193294	0.0168033	0.250007
1	AX-88142075	12533320	A	T	0.203541	-0.00338092	0.0186513	0.856156
1	AX-96167825	12587595	T	C	0.340872	0.0194081	0.0171352	0.257365
1	AX-88297995	12629471	A	T	0.267878	0.00980757	0.0177607	0.580807
1	AX-88059243	12722915	C	A	0.426109	-1.8299e-05	0.0163424	0.999107
1	AX-88211056	12929289	C	A	0.48183	-0.00140879	0.0157531	0.928741
1	AX-87367592	12952306	A	G	0.429619	0.00883066	0.0161167	0.583747
1	AX-87708324	12953316	A	G	0.42841	0.0057795	0.0162403	0.721935
1	AX-88046530	12971995	A	C	0.498908	0.0111926	0.0162651	0.491368
1	AX-87295322	12984030	A	G	0.417219	0.0125447	0.0161892	0.438412
1	AX-88008924	13073728	T	C	0.300164	0.0224605	0.0172455	0.192781
1	AX-87902340	13104040	T	C	0.430243	0.00218454	0.0169665	0.897551
1	AX-96440975	13250744	T	C	0.343172	-0.00318943	0.0177594	0.857473
1	AX-87923278	13257818	T	G	0.320986	-0.025626	0.0176797	0.14721
1	AX-98315823	13287548	G	A	0.29915	-0.0154905	0.0174832	0.375606
1	AX-88096148	13288122	G	T	0.337908	-0.0223028	0.0176023	0.205141
1	AX-88115989	13329469	A	C	0.266279	0.0232945	0.0185861	0.210086
1	AX-87545588	13354796	T	G	0.109452	0.0419115	0.0251674	0.0958515
1	AX-87618892	13362719	C	T	0.425213	0.0111507	0.0159279	0.483883
1	AX-87335446	13367485	A	C	0.329291	0.00317858	0.0175023	0.85589
1	AX-87608008	13372205	C	T	0.455003	-0.0123074	0.0161828	0.446942
1	AX-87514991	13383047	A	C	0.490642	0.013888	0.0160055	0.385558
1	AX-88144764	13405961	C	A	0.471302	-0.00343157	0.0161583	0.831817
1	AX-87396832	13407265	A	C	0.0174686	0.0330277	0.0545554	0.544915
1	AX-88261709	13415740	C	T	0.486626	0.00217221	0.0158324	0.890872
1	AX-96133901	13552629	A	G	0.459799	0.0278886	0.0170634	0.102172
1	AX-96342980	13566710	G	A	0.460462	0.027992	0.0171078	0.101795
1	AX-87081365	13601615	T	C	0.148717	0.0175708	0.021317	0.40979
1	AX-88209609	13719834	C	T	0.0650394	-0.00907944	0.0303399	0.764744
1	AX-87244817	13958097	T	G	0.460306	0.0176841	0.0164075	0.281119
1	AX-86916388	13972466	T	C	0.333814	-0.00717646	0.0167847	0.668971
1	AX-87552937	13975457	A	G	0.333814	-0.00708988	0.0167855	0.672748
1	AX-87806509	14070290	C	T	0.119824	0.0290219	0.0234137	0.215152
1	AX-86979889	14074953	A	C	0.106722	0.0368712	0.0240687	0.125544
1	AX-87816259	14075781	T	C	0.0171957	0.00176851	0.0563946	0.974983
1	AX-87884523	14130874	A	C	0.275248	-0.0100804	0.0186759	0.589367
1	AX-87903616	14157147	T	C	0.337012	-0.0114748	0.0181517	0.527282
1	AX-88289451	14157740	C	T	0.256219	0.0198725	0.0181207	0.272785
1	AX-87920399	14200022	G	A	0.37347	-0.0107568	0.0171676	0.530939
1	AX-87537233	14269017	T	C	0.141114	-0.0172712	0.0211697	0.41459
1	AX-88068988	14297074	A	C	0.414334	0.00993809	0.015768	0.528519
1	AX-87996253	14314118	C	T	0.082664	-0.029133	0.028627	0.308832
1	AX-87977733	14320916	G	T	0.492981	-0.0196063	0.0155422	0.207132
1	AX-88108407	14388952	G	A	0.227443	-0.0159885	0.0187827	0.39464
1	AX-87064639	14490688	A	G	0.0621539	-0.0508782	0.0328964	0.121956
1	AX-87105566	14551059	C	T	0.0548624	-0.0108173	0.0319707	0.735098
1	AX-88008965	14725085	A	G	0.0674179	-0.0143357	0.0288771	0.619584
1	AX-96434998	14835389	A	G	0.0533027	-0.0655557	0.036656	0.0737108
1	AX-96407526	14867636	T	C	0.179911	0.011193	0.0204883	0.584852
1	AX-88142986	14948431	T	A	0.253139	0.0106745	0.0178028	0.548774
1	AX-96313197	15122804	G	T	0.330227	-0.0168889	0.0165998	0.308955
1	AX-87910434	15328309	A	G	0.0883179	-0.0176529	0.0260224	0.497534
1	AX-88254321	15600811	T	G	0.241948	-0.0158728	0.0200738	0.429105
1	AX-96299810	15652568	C	A	0.297707	0.0234815	0.0168108	0.162471
1	AX-88271066	15707759	A	C	0.0271387	0.0217098	0.0446304	0.626658
1	AX-87918417	15725582	T	G	0.0128675	0.0782298	0.0747509	0.295312
1	AX-87637009	15817030	T	C	0.224791	0.0186179	0.0187442	0.320581
1	AX-88131650	15870082	A	G	0.172152	0.00344785	0.0206952	0.867684
1	AX-88054165	15875194	T	C	0.110232	0.0203209	0.0257516	0.430046
1	AX-88126715	16007613	C	A	0.482882	0.0117066	0.0163376	0.473657
1	AX-88083538	16042107	T	C	0.492942	0.00940151	0.0167018	0.5735
1	AX-87717754	16063869	A	G	0.307767	-0.0207061	0.0183052	0.257988
1	AX-98323613	16073699	G	T	0.204437	-0.00542326	0.0218436	0.80392
1	AX-88239709	16081494	T	G	0.487405	-0.00231909	0.0160127	0.884846
1	AX-87014046	16241056	G	T	0.257077	-0.0150356	0.0195778	0.442492
1	AX-88233196	16265997	G	A	0.269282	-0.0113098	0.0178093	0.525394
1	AX-88223228	16320906	T	G	0.207206	-0.0135794	0.0202116	0.501672
1	AX-87142358	16323378	T	G	0.250097	0.0134136	0.0176406	0.447025
1	AX-87027299	16372722	C	A	0.332761	0.00439459	0.0170609	0.796729
1	AX-88005417	16398083	C	T	0.254855	0.0144016	0.018487	0.435971
1	AX-88015309	16416467	A	G	0.267098	0.00143699	0.0185449	0.938236
1	AX-87631219	16430836	A	C	0.0418389	0.0299909	0.0373643	0.42217
1	AX-88060982	16456883	C	T	0.259222	-0.00754963	0.0186683	0.685911
1	AX-87196321	16483973	C	T	0.0262419	0.0226267	0.0457839	0.62116
1	AX-87958293	16484026	T	C	0.255361	-0.00247233	0.018788	0.895308
1	AX-87306963	16494978	C	T	0.082391	-0.00845554	0.0266524	0.751053
1	AX-87951972	16542573	A	C	0.42529	0.00550968	0.0161623	0.733181
1	AX-88173287	16603481	C	T	0.256765	-0.00689053	0.0188609	0.714862
1	AX-88113295	16647723	T	C	0.254465	0.0328144	0.0181653	0.0708506
1	AX-87507617	16674221	T	G	0.197575	0.0168675	0.0191664	0.378827
1	AX-87100903	16675201	G	A	0.479997	0.00897567	0.0162055	0.57967
1	AX-88255134	16811803	T	G	0.428605	0.00880363	0.0163559	0.590402
1	AX-87941723	16834640	C	T	0.348904	-0.00215248	0.0170215	0.899371
1	AX-96177234	16858397	G	A	0.160259	-0.00825665	0.0208931	0.692706
1	AX-87588847	16875599	G	T	0.272557	0.0217143	0.0184282	0.238671
1	AX-87871336	16876181	C	T	0.485495	0.0180215	0.0165465	0.276092
1	AX-96235763	16880937	A	G	0.191609	0.0261196	0.0191848	0.173364
1	AX-87916025	16921493	A	G	0.328238	-0.0112732	0.0174861	0.519125
1	AX-96292982	16930712	A	G	0.291235	-0.0115239	0.0169864	0.497505
1	AX-88146627	16978962	A	T	0.0529127	0.0456979	0.0332759	0.169657
1	AX-87784888	17165825	T	C	0.407471	-0.0230265	0.0165399	0.163868
1	AX-87894626	17182799	T	C	0.186384	0.00296999	0.019968	0.881761
1	AX-87609342	17631389	T	G	0.196717	-0.00899853	0.0219185	0.681406
1	AX-87919999	17646094	C	G	0.500468	-0.00725256	0.0161196	0.652766
1	AX-88286718	17652898	C	T	0.499844	-0.00536782	0.0162146	0.740608
1	AX-88042311	17685696	A	G	0.0937378	-0.000325748	0.0268736	0.990329
1	AX-96442638	17699121	A	G	0.214731	-0.0108102	0.0202121	0.592763
1	AX-88236816	17795801	A	G	0.395734	0.0224438	0.0171046	0.189471
1	AX-96449529	17832004	G	A	0.449817	-0.00749049	0.0158146	0.635754
1	AX-87867960	17847200	A	C	0.315644	-0.0042001	0.0174309	0.809589
1	AX-88254746	17981688	G	A	0.261795	0.0104838	0.01788	0.557647
1	AX-87432558	17990282	T	C	0.369102	-0.00717009	0.0165448	0.664743
1	AX-96122370	18476714	A	C	0.231537	-0.0111476	0.0197034	0.57155
1	AX-87097855	18724103	T	C	0.0845746	-0.0131875	0.0274939	0.631475
1	AX-87940774	19064727	G	T	0.479685	0.012482	0.015887	0.432057
1	AX-87448934	19188427	T	C	0.446268	-0.016138	0.0165822	0.330447
1	AX-87733852	19220745	T	C	0.131132	-0.00765218	0.0221935	0.73025
1	AX-98326355	19239805	T	G	0.036224	0.00359909	0.0412565	0.930483
1	AX-98304325	19239881	C	T	0.0368089	0.00836065	0.040513	0.836502
1	AX-87402687	19240076	C	T	0.30652	-0.0271907	0.0179079	0.128923
1	AX-87095280	19240323	C	A	0.310965	0.0330363	0.0181363	0.068522
1	AX-96172694	19265378	G	A	0.0665601	0.0633275	0.0296106	0.0324622
1	AX-87074739	19315205	T	G	0.225649	0.0299276	0.0210644	0.155385
1	AX-88003976	19334562	A	C	0.327692	-0.0139964	0.0185193	0.449786
1	AX-96424367	19339768	A	C	0.328394	-0.0166864	0.0185641	0.368733
1	AX-96335806	19371024	T	C	0.346565	-0.01845	0.0182348	0.311633
1	AX-96335804	19379143	G	A	0.368985	-0.00720758	0.0176309	0.682683
1	AX-87844674	19462879	C	T	0.398893	-0.00926043	0.0162085	0.567774
1	AX-87596662	19469874	T	C	0.139047	0.0066947	0.023948	0.779821
1	AX-87904061	19490124	G	T	0.316034	-0.00484236	0.0176667	0.784012
1	AX-87192186	19510777	T	G	0.232278	0.0119814	0.0189042	0.526213
1	AX-88194363	19521576	A	C	0.174179	-0.0183773	0.0213213	0.388728
1	AX-87902324	19566000	T	C	0.121773	0.0116108	0.0243779	0.633873
1	AX-87885105	19643726	A	G	0.286555	-0.00892788	0.0176129	0.61223
1	AX-98304330	19655165	T	G	0.478515	0.013254	0.0162196	0.413839
1	AX-87197154	19658029	T	C	0.304258	-0.0156027	0.0175375	0.373639
1	AX-87731459	19669159	A	G	0.30999	-0.00482701	0.0175076	0.782772
1	AX-87623663	19678440	C	T	0.248772	-0.0197392	0.0185501	0.287284
1	AX-96470499	19761384	C	T	0.34676	-0.0103582	0.0173318	0.550082
1	AX-88213164	19801636	A	C	0.453326	-0.0164899	0.0164823	0.317085
1	AX-87428441	19823363	A	G	0.0183654	0.017375	0.0594128	0.769946
1	AX-87066459	19833905	A	G	0.0183264	0.00704893	0.0588068	0.904589
1	AX-88240132	19938193	T	C	0.0551743	-0.00727157	0.0356348	0.838308
1	AX-87818053	19952601	A	G	0.0131015	0.0420142	0.0745247	0.572916
1	AX-86914857	20017960	T	C	0.348475	0.0188219	0.0187735	0.316065
1	AX-87016552	20022349	T	C	0.0131015	0.0420142	0.0745247	0.572916
1	AX-96130814	20057355	T	G	0.252359	-0.0118747	0.0194317	0.541134
1	AX-87582419	20067128	G	A	0.12189	0.00556089	0.0221419	0.8017
1	AX-87003300	20272309	A	C	0.180028	0.00122147	0.0209245	0.95345
1	AX-88135133	20314850	C	T	0.176987	0.00562623	0.0210167	0.788928
1	AX-96130017	20321807	G	A	0.219137	0.000828325	0.0199561	0.966891
1	AX-87412634	20355671	C	A	0.299501	0.0236679	0.0195195	0.225312
1	AX-87240509	20357575	A	G	0.26316	-0.00171662	0.0176801	0.922653
1	AX-96130019	20390031	C	T	0.472978	-0.000286667	0.017309	0.986786
1	AX-87888357	20417937	A	C	0.47212	0.0173947	0.0165959	0.294577
1	AX-87645714	20423684	G	A	0.482531	0.0214158	0.0170516	0.209139
1	AX-87660898	20423933	T	G	0.488419	0.0200309	0.0171021	0.241496
1	AX-87080340	20428083	G	C	0.346448	-0.0267295	0.018147	0.140768
1	AX-87803075	20433266	C	A	0.38158	-0.0297412	0.0177113	0.0931083
1	AX-97885104	20436432	C	T	0.341808	0.00965836	0.016838	0.566235
1	AX-87353855	20475212	A	C	0.0281915	-0.00858278	0.0429401	0.841576
1	AX-88184977	20516547	C	T	0.346331	0.0141877	0.0172676	0.411284
1	AX-88117836	20659277	A	C	0.396514	-0.0278775	0.0171104	0.103254
1	AX-97882423	20679835	G	A	0.455588	-0.0237782	0.0164583	0.148528
1	AX-88155693	20707137	T	C	0.327965	0.00808157	0.0174083	0.642478
1	AX-87345391	20717693	C	T	0.500195	0.0164094	0.0158886	0.301709
1	AX-87839600	20765204	T	G	0.406184	-0.045723	0.0175876	0.00932969
1	AX-87520406	20773539	C	T	0.406457	-0.0486993	0.0175896	0.00562917
1	AX-86940664	20781355	G	A	0.406886	-0.0470934	0.0175915	0.00742721
1	AX-96223237	20801422	T	G	0.357249	-0.0578148	0.0177794	0.00114684
1	AX-88273357	20807163	G	A	0.357678	-0.0562171	0.0176605	0.00145652
1	AX-86957827	20817289	C	T	0.443773	-0.012854	0.0163149	0.430774
1	AX-87432981	20933981	C	T	0.355416	0.0108869	0.016952	0.520731
1	AX-87887954	20970814	G	T	0.153162	0.00924928	0.0210695	0.66067
1	AX-87735288	21108419	C	A	0.477852	0.015207	0.0164793	0.356114
1	AX-87690560	21108523	A	G	0.129494	-0.0270334	0.0242921	0.265775
1	AX-96333890	21174774	G	A	0.285308	-0.00793393	0.0190416	0.676926
1	AX-88314307	21245066	A	G	0.409187	0.00925474	0.0167333	0.580212
1	AX-87898489	21262034	C	T	0.0578258	0.0931702	0.0351816	0.00809051
1	AX-87886822	21265218	C	T	0.416829	0.0210368	0.0165799	0.204507
1	AX-88236578	21302150	C	T	0.335647	0.0321788	0.0172284	0.0617931
1	AX-87987300	21304310	C	T	0.342666	0.0368861	0.0171781	0.0317712
1	AX-87324982	21316791	T	G	0.384036	-0.0308066	0.0161763	0.0568549
1	AX-88073966	21378330	C	T	0.0806364	-0.0369092	0.0271032	0.17326
1	AX-87974555	21584019	A	C	0.48374	0.0231227	0.0159942	0.148264
1	AX-87615117	21626297	A	G	0.418077	-0.0120567	0.0165551	0.466443
1	AX-88190330	21739080	T	C	0.493995	-0.0173709	0.0163618	0.288383
1	AX-87702200	21780165	A	G	0.172425	-0.0279526	0.0201381	0.165122
1	AX-87181054	21780796	T	C	0.312758	0.0248868	0.019092	0.192396
1	AX-87401226	21781025	T	C	0.297122	-0.020032	0.0176756	0.257083
1	AX-87271176	21797985	A	C	0.359471	0.0143746	0.0173312	0.406876
1	AX-96129923	21826169	G	A	0.344069	0.0256396	0.0180026	0.154384
1	AX-87968594	21874051	C	A	0.444826	0.0149056	0.016243	0.358797
1	AX-87582386	21920061	T	C	0.209194	-0.0122524	0.020431	0.548708
1	AX-86906112	22009270	A	G	0.402987	0.0231177	0.0168014	0.168841
1	AX-87934088	22033502	A	C	0.427708	0.0124805	0.0162685	0.442988
1	AX-87530267	22049594	T	C	0.435117	0.0042542	0.0164286	0.795673
1	AX-87021311	22065007	A	G	0.225298	-0.011293	0.0202095	0.576299
1	AX-88280021	22065840	G	A	0.485066	-0.00031996	0.016804	0.984809
1	AX-87199646	22077533	C	A	0.474928	-0.00777264	0.016891	0.645398
1	AX-86915416	22091240	T	C	0.356937	0.0236304	0.0173934	0.174278
1	AX-87586667	22092604	C	T	0.317827	-0.0167709	0.0179032	0.348883
1	AX-87395817	22094343	A	C	0.212704	-0.0186246	0.0205534	0.364854
1	AX-88213255	22148558	T	A	0.0890197	0.00463564	0.0257796	0.857296
1	AX-87013862	22163541	A	G	0.338922	0.00137796	0.016877	0.934927
1	AX-87040673	22163593	T	G	0.0432426	0.0293933	0.0401849	0.464503
1	AX-87610923	22229697	A	C	0.1006	-0.0242648	0.0236616	0.305132
1	AX-87948075	22363080	A	G	0.0560321	-0.0200256	0.0327224	0.540548
1	AX-96222458	22447512	G	A	0.466467	-0.00475092	0.016531	0.773811
1	AX-88169079	22581458	A	G	0.472939	-0.0291148	0.0167266	0.0817479
1	AX-88285812	22650153	A	G	0.194728	-0.0266486	0.0209294	0.202926
1	AX-87920481	22750297	C	A	0.0159869	0.0289781	0.0632595	0.646893
1	AX-88073680	22774696	T	C	0.428137	-0.00957662	0.0172342	0.578432
1	AX-88161616	22845715	A	C	0.298721	0.000207501	0.0174449	0.99051
1	AX-88089957	22894541	G	T	0.0342354	0.0483266	0.0488401	0.322426
1	AX-88118608	22926797	G	C	0.31268	-0.0090675	0.0175083	0.604529
1	AX-88108338	23007964	C	T	0.167278	0.0155971	0.0218034	0.474393
1	AX-87186846	23019984	C	T	0.0855104	-0.00354757	0.0277012	0.898097
1	AX-87846191	23020365	G	T	0.169578	-0.0199014	0.0213606	0.351498
1	AX-98303363	23021390	A	G	0.147157	-0.00873606	0.0244727	0.721113
1	AX-87296344	23021846	A	G	0.153084	-0.0122563	0.023697	0.60501
1	AX-87590398	23061065	G	C	0.0953365	-0.0145177	0.0254223	0.567959
1	AX-96408018	23107956	G	A	0.236099	0.0248419	0.0198589	0.210964
1	AX-86958928	23108247	C	A	0.23645	0.0235771	0.0197779	0.233224
1	AX-87281567	23110117	C	T	0.236333	0.0247113	0.0198309	0.212728
1	AX-87779595	23122516	C	A	0.18151	0.0114207	0.0215773	0.596602
1	AX-86940540	23123687	T	C	0.175193	0.0108274	0.0220944	0.624098
1	AX-87090642	23123967	A	G	0.10216	0.00619436	0.0262264	0.813286
1	AX-88307998	23126349	T	C	0.330773	0.00894381	0.0168635	0.595858
1	AX-96463177	23143061	T	C	0.159206	0.0176609	0.0228837	0.440252
1	AX-87853335	23160034	T	C	0.108009	0.0343983	0.0249916	0.168701
1	AX-87569612	23181726	G	A	0.488731	-0.0162602	0.016703	0.330311
1	AX-87853857	23191404	A	G	0.0219917	-0.036374	0.0478771	0.447412
1	AX-87362538	23201292	A	C	0.206582	-0.0222484	0.0205891	0.279878
1	AX-87106116	23207835	A	C	0.171294	0.0207231	0.0219002	0.344019
1	AX-97894783	23256575	A	G	0.325704	0.011305	0.0171734	0.510356
1	AX-87278490	23308113	T	G	0.164119	-0.0235927	0.0250003	0.345324
1	AX-96296343	23326899	A	G	0.324885	-0.0378654	0.0182695	0.0382091
1	AX-88220661	23353850	A	G	0.372573	0.00825139	0.0171981	0.631381
1	AX-88003545	23444222	A	G	0.248304	0.0168198	0.0199877	0.400065
1	AX-96295989	23553636	T	C	0.311628	-0.0130689	0.0174339	0.453482
1	AX-87666478	23590828	G	T	0.349255	-0.0164186	0.0169534	0.332819
1	AX-97886121	23627329	T	G	0.380059	0.0290158	0.0172956	0.0934164
1	AX-88097071	23673303	C	T	0.3785	-0.00988272	0.0159909	0.536562
1	AX-87002157	23679887	T	C	0.229665	-0.0035716	0.0203963	0.860993
1	AX-87260224	23709026	T	G	0.129143	-0.0326775	0.0239619	0.172652
1	AX-96433961	23709713	G	A	0.275793	-0.0079692	0.0186128	0.668536
1	AX-87507487	23709776	A	C	0.440693	-0.00913476	0.0169607	0.590173
1	AX-87770989	23715407	G	A	0.41991	-0.0162887	0.0163447	0.318972
1	AX-96170822	23881328	G	A	0.38392	-0.0109373	0.0165829	0.509543
1	AX-88078244	23885713	T	C	0.0383296	-0.0238713	0.0386227	0.536533
1	AX-87466257	23927310	G	A	0.482414	0.00578357	0.0163638	0.72376
1	AX-87640517	23927405	T	C	0.198316	-0.0130967	0.0210997	0.534793
1	AX-88180599	24071732	T	C	0.361343	-0.019264	0.0171374	0.260976
1	AX-87653424	24152389	C	T	0.0352492	-0.0529614	0.0387878	0.172123
1	AX-96442819	24154999	G	T	0.373859	0.000685985	0.016944	0.967706
1	AX-87838446	24190713	A	C	0.356079	-0.00929676	0.0164206	0.571281
1	AX-87294159	24243172	T	G	0.213016	0.0110425	0.0203464	0.587321
1	AX-87177473	24283103	A	G	0.305272	0.0224802	0.0180801	0.213731
1	AX-86944376	24307384	A	G	0.320245	-0.0149906	0.0168759	0.374388
1	AX-88235819	24315550	G	A	0.435896	-0.0275365	0.0161154	0.0875055
1	AX-87775464	24394157	A	G	0.0290884	0.0186336	0.0466489	0.689567
1	AX-87148692	24412296	T	G	0.0728379	-0.00603507	0.0304612	0.842948
1	AX-87642669	24537270	G	A	0.262926	0.00470552	0.018817	0.802535
1	AX-98320763	24563003	A	G	0.121149	0.00576232	0.0237276	0.808119
1	AX-87146267	24603474	A	G	0.0624659	-0.00971341	0.0311806	0.755405
1	AX-96303951	24624423	A	C	0.476137	0.00369776	0.0164267	0.821896
1	AX-87481289	24628105	G	T	0.486002	-0.0042941	0.0162655	0.791779
1	AX-87595218	24659155	T	C	0.135694	-0.0316081	0.0235821	0.180134
1	AX-88220461	24696255	A	G	0.111908	0.00335397	0.0249195	0.892934
1	AX-87437694	24720589	C	A	0.0828979	0.0272701	0.0303467	0.368855
1	AX-96160859	24741334	A	G	0.415776	-0.0209725	0.0166951	0.209041
1	AX-87413612	24817846	G	A	0.243313	0.014668	0.0178015	0.409956
1	AX-87067854	24882261	A	T	0.354168	0.00518272	0.0178275	0.77127
1	AX-97869543	24938631	T	C	0.185565	-0.0191591	0.0203067	0.345433
1	AX-98320762	24941546	T	C	0.185565	-0.0189831	0.0203084	0.349922
1	AX-98307765	24941752	T	C	0.153045	0.0234953	0.0213589	0.271322
1	AX-87762803	24957142	T	G	0.37269	0.00197374	0.0172442	0.908874
1	AX-87213351	24966331	T	C	0.264486	0.0209643	0.0189931	0.269687
1	AX-96468746	24970082	C	A	0.415113	0.0194737	0.0170555	0.253542
1	AX-87740765	24974402	T	A	0.246939	0.0106255	0.019385	0.583603
1	AX-87969181	24985934	A	C	0.317944	0.011934	0.0175336	0.496102
1	AX-87585716	25028547	G	A	0.182212	0.0233125	0.0196064	0.234429
1	AX-96415375	25071138	A	G	0.391952	0.00445476	0.0173729	0.797627
1	AX-87626641	25082964	A	C	0.391913	0.00207926	0.0173717	0.904727
1	AX-87901015	25089171	G	A	0.496764	-0.00163361	0.0167756	0.922424
1	AX-96303954	25089443	G	T	0.4288	0.00387536	0.0169302	0.818945
1	AX-87590585	25108046	A	C	0.453482	-0.00441622	0.0165388	0.789453
1	AX-87495872	25171163	A	C	0.339	-0.000580046	0.0177814	0.973977
1	AX-96451843	25184238	G	T	0.226273	0.00566634	0.0200915	0.777924
1	AX-87569211	25200282	T	G	0.306325	0.00288276	0.0184197	0.875635
1	AX-87999683	25230160	G	A	0.166927	2.08e-05	0.0225588	0.999264
1	AX-96441410	25273535	A	G	0.0168057	0.0538374	0.054156	0.320166
1	AX-86922903	25309665	G	T	0.232122	-0.0108803	0.018832	0.56343
1	AX-88265513	25341209	C	A	0.249903	-0.00224434	0.0198187	0.909837
1	AX-88313207	25355415	T	C	0.156126	-0.0226098	0.0220236	0.304599
1	AX-88062525	25484586	A	C	0.253958	-0.0193477	0.0181371	0.286085
1	AX-87285866	25628210	A	C	0.224323	-0.0200703	0.0187985	0.285679
1	AX-88121194	25683541	T	C	0.230211	8.23178e-05	0.0204799	0.996793
1	AX-87208726	25694643	C	T	0.299228	-0.00879914	0.0173254	0.611542
1	AX-87500955	25699449	A	G	0.499142	0.00068508	0.0166712	0.967221
1	AX-97890660	25723859	A	C	0.249552	0.00130145	0.0194055	0.946529
1	AX-87018217	25738162	A	C	0.062076	-0.0224753	0.0301831	0.456493
1	AX-88030584	25764035	T	G	0.241168	0.00358868	0.0196265	0.854917
1	AX-97879844	25765882	A	C	0.135733	-0.0353364	0.0220824	0.109552
1	AX-87945313	25789104	A	G	0.0563441	-0.00247606	0.0328796	0.939971
1	AX-87385441	25830535	A	G	0.293457	-0.0128607	0.0174069	0.46001
1	AX-96186726	25934861	G	T	0.428605	0.0288737	0.0165702	0.0814196
1	AX-87784940	25967891	G	T	0.432582	-0.00916663	0.0167861	0.585007
1	AX-96428959	26057007	T	C	0.257428	0.012815	0.0183289	0.484447
1	AX-87824157	26088135	G	A	0.445411	-0.00887771	0.0161348	0.582168
1	AX-87685459	26113420	A	G	0.209662	0.0321631	0.0202835	0.112812
1	AX-87513679	26134428	A	C	0.403182	0.00289689	0.0165341	0.860917
1	AX-87325609	26146533	C	A	0.168096	-0.00850124	0.0204774	0.678031
1	AX-87859204	26163456	G	A	0.277782	0.00678431	0.0184771	0.713489
1	AX-87865268	26164223	G	A	0.27708	0.0056153	0.0185672	0.762324
1	AX-88095914	26237763	C	A	0.254036	-0.0102565	0.0188556	0.586476
1	AX-96431415	26347135	T	C	0.325743	0.0133586	0.0172687	0.439182
1	AX-87649594	26353515	T	C	0.0661312	-0.01669	0.0300399	0.578489
1	AX-87469747	26356874	G	C	0.0659752	-0.0164023	0.0301236	0.586098
1	AX-87492794	26361815	T	C	0.0924511	0.0261329	0.0280811	0.352049
1	AX-87925055	26374646	G	A	0.209389	-0.006689	0.0193642	0.72977
1	AX-88310137	26449879	G	A	0.401232	-0.0101856	0.0165672	0.538684
1	AX-87899594	26459549	C	A	0.101575	0.00504859	0.0278813	0.856309
1	AX-87620570	26517276	G	A	0.489004	0.00711693	0.0165618	0.667399
1	AX-98306635	26578264	A	C	0.186852	-0.0104654	0.0198385	0.597826
1	AX-96200341	26631573	T	G	0.106683	-0.030159	0.0252204	0.231766
1	AX-98318914	26632025	C	T	0.296615	-0.00391471	0.0183033	0.830641
1	AX-98306631	26632230	G	A	0.309054	-0.00307849	0.0183162	0.866524
1	AX-88040659	26641643	G	A	0.337285	-0.0021722	0.0173502	0.900367
1	AX-88211085	26677440	A	G	0.232356	-0.00583348	0.0196096	0.766099
1	AX-98306634	26786225	A	G	0.409694	0.0188476	0.0168779	0.264121
1	AX-96442862	26787290	A	G	0.198666	-0.0181261	0.0207728	0.382889
1	AX-87425797	26787382	G	T	0.168837	-0.0227003	0.0222257	0.307085
1	AX-88285363	26799001	T	C	0.0584107	0.00597299	0.0312835	0.848579
1	AX-87696529	26922717	A	G	0.474733	0.0272654	0.0163967	0.0963417
1	AX-88294188	26938497	G	A	0.346448	0.0151665	0.0165432	0.359258
1	AX-88310142	26985052	T	G	0.322662	-0.0192546	0.0181301	0.288225
1	AX-88063327	27027125	T	C	0.0145832	-0.0363973	0.065572	0.578844
1	AX-88158186	27090086	C	T	0.339117	-0.0165235	0.017632	0.348693
1	AX-98318916	27095389	C	T	0.318646	0.00920816	0.0178601	0.606152
1	AX-87309618	27096940	A	G	0.31849	0.0106944	0.0177222	0.546214
1	AX-96474264	27125071	A	G	0.35834	0.00693123	0.0167265	0.678591
1	AX-87065944	27127588	A	G	0.284762	0.00245491	0.0185091	0.894484
1	AX-97874760	27127642	G	A	0.42143	0.0216011	0.0166833	0.195398
1	AX-96145139	27165774	T	C	0.427942	0.00502975	0.0161868	0.756004
1	AX-96448672	27175511	G	A	0.154995	-0.0138288	0.0215194	0.520469
1	AX-88196585	27218627	C	A	0.462528	0.0106735	0.0160105	0.504993
1	AX-96369715	27295534	G	A	0.401505	0.0079032	0.01658	0.633596
1	AX-87118513	27311671	A	G	0.11261	-0.00677424	0.023963	0.77741
1	AX-96427218	27415709	G	A	0.320206	0.00168106	0.0173931	0.923004
1	AX-88001038	27482013	A	G	0.396358	0.0166273	0.016342	0.308936
1	AX-87934608	27503750	T	C	0.451727	-0.0157817	0.0167505	0.346111
1	AX-88141677	27511594	G	A	0.482921	-0.018076	0.0167491	0.280489
1	AX-96483517	27533883	T	G	0.333931	-0.0180133	0.0177782	0.310955
1	AX-87135892	27538671	A	G	0.212548	0.00260838	0.0208845	0.900606
1	AX-87296486	27591542	T	C	0.041449	-0.0250757	0.036755	0.495088
1	AX-88261268	27595338	T	G	0.291235	0.00526789	0.0168202	0.754137
1	AX-88007234	27679674	A	G	0.212002	-0.009106	0.0213697	0.670022
1	AX-97877243	27761206	A	G	0.205022	-4.18513e-05	0.0203721	0.998361
1	AX-98308377	27765916	G	A	0.272284	0.0102272	0.0188331	0.5871
1	AX-88019662	27798889	C	T	0.294549	0.0162345	0.0189206	0.390875
1	AX-88030980	27806374	A	G	0.322896	-0.00192954	0.0190997	0.919531
1	AX-98312676	27855152	C	T	0.200187	-0.0137928	0.0200594	0.491705
1	AX-87307886	27875987	G	T	0.434571	-0.00035619	0.0162716	0.982535
1	AX-87945509	27883622	T	G	0.422249	0.00550125	0.0162089	0.734311
1	AX-88231992	27920583	T	C	0.0304531	-0.0383648	0.0468812	0.413162
1	AX-88278421	27934172	A	G	0.0820791	-0.0197483	0.0271704	0.467329
1	AX-86949782	27961198	A	G	0.0302191	-0.0313902	0.0416774	0.451348
1	AX-96118826	27997444	G	A	0.479841	-0.01283	0.0155709	0.409955
1	AX-87992075	28039848	T	C	0.0777899	0.0350786	0.0280325	0.210805
1	AX-88249686	28053853	T	C	0.111674	0.0151682	0.0244443	0.534917
1	AX-88308171	28134234	A	G	0.161078	-0.00978557	0.0217299	0.652475
1	AX-88296828	28145023	T	C	0.191726	-0.0107043	0.0205874	0.603102
1	AX-88266673	28193625	T	A	0.0936598	0.00923983	0.0264861	0.727197
1	AX-87772685	28245277	A	G	0.281135	0.0184515	0.0170066	0.27794
1	AX-87778757	28245649	A	G	0.280395	0.0167807	0.0169984	0.323547
1	AX-87950894	28278574	A	G	0.243118	0.0153562	0.0185005	0.406515
1	AX-87391880	28322992	T	C	0.20666	-0.0375641	0.0201972	0.0629048
1	AX-87697190	28361962	T	G	0.399984	0.00831866	0.0167584	0.61962
1	AX-98308391	28370825	G	T	0.0188333	0.0397907	0.0555511	0.473813
1	AX-87723191	28388371	T	G	0.0707713	0.000447957	0.0306792	0.98835
1	AX-87716631	28401397	C	T	0.278601	-0.0171505	0.0172724	0.320738
1	AX-87700011	28456426	A	G	0.38427	0.00524056	0.0171288	0.759642
1	AX-87636406	28530358	T	A	0.358301	0.00482725	0.017465	0.782243
1	AX-87657929	28530360	T	A	0.35873	0.00532092	0.0174449	0.760356
1	AX-87209901	28530491	C	T	0.0802464	-0.0237702	0.0281181	0.397903
1	AX-88271324	28623307	A	G	0.484637	0.0182183	0.0161137	0.25822
1	AX-88171084	28703630	G	A	0.147586	-0.013221	0.0204393	0.517735
1	AX-87002989	28716073	C	T	0.141387	-0.0263355	0.0254757	0.301254
1	AX-96258231	28778237	T	G	0.345551	0.0095158	0.0174452	0.585432
1	AX-87951598	28803373	T	C	0.394993	0.00984063	0.0170512	0.563857
1	AX-96415411	28831128	C	A	0.0924901	0.00289641	0.0265322	0.913071
1	AX-87227995	28845679	C	T	0.0922951	0.00130757	0.0266422	0.960856
1	AX-88105201	28855880	G	A	0.0934259	-0.00156253	0.0263974	0.952799
1	AX-87718770	28869950	A	G	0.320635	-0.00199634	0.0182581	0.912933
1	AX-88213449	28913018	A	T	0.226	0.0141388	0.0192257	0.46209
1	AX-87576802	28966085	T	G	0.191063	0.000754931	0.0203325	0.970382
1	AX-87201630	28977443	T	C	0.0377447	-0.0243873	0.0391329	0.53316
1	AX-88185718	28980182	A	C	0.148405	0.0314829	0.0227049	0.165561
1	AX-87959658	29017548	T	C	0.285893	0.0281063	0.0176524	0.111338
1	AX-87998976	29039797	G	C	0.353271	-0.0040909	0.0174006	0.81413
1	AX-88013090	29107826	A	G	0.145325	0.00298429	0.0229615	0.896591
1	AX-86935434	29116902	A	T	0.202254	-0.00777651	0.0196017	0.691569
1	AX-87989049	29128552	T	C	0.140022	0.0106714	0.023472	0.649364
1	AX-87692466	29157833	A	G	0.445138	0.00904278	0.0165568	0.584951
1	AX-87319462	29157967	A	C	0.477735	0.00535531	0.0164327	0.744505
1	AX-97879669	29161860	G	A	0.495789	0.0200938	0.0162801	0.217108
1	AX-98308387	29179020	A	C	0.294822	0.0210285	0.0182666	0.24965
1	AX-88224261	29210436	A	G	0.459877	-0.0016149	0.0166397	0.922686
1	AX-86935369	29266002	G	T	0.0368089	-0.0547776	0.0348005	0.115477
1	AX-87508666	29293869	T	C	0.145091	0.0449816	0.0217877	0.0389666
1	AX-87688111	29306540	G	C	0.159752	0.0231822	0.0212168	0.274554
1	AX-87267267	29356229	T	C	0.333463	0.00301815	0.0181653	0.868039
1	AX-88070165	29384839	G	A	0.316775	-0.0232114	0.0177953	0.192112
1	AX-87264186	29395848	C	T	0.113234	0.00438397	0.0319839	0.890977
1	AX-97890880	29506990	G	A	0.463035	-0.017315	0.015998	0.279109
1	AX-87599187	29515664	G	T	0.367894	-0.0224643	0.0161084	0.163145
1	AX-87672390	29534915	G	A	0.436988	0.00546945	0.0167809	0.744475
1	AX-97887143	29536395	T	G	0.308508	0.00498084	0.0174781	0.775662
1	AX-87711432	29546074	C	A	0.417648	-0.00889308	0.0165396	0.590794
1	AX-87298618	29547223	C	A	0.17375	-0.0150123	0.0209595	0.473836
1	AX-87851822	29547508	G	T	0.158153	0.00807563	0.0223462	0.71781
1	AX-87258443	29547761	C	T	0.0550573	0.0222831	0.0310243	0.472606
1	AX-87804768	29548065	T	C	0.280317	-0.0137172	0.0177284	0.439083
1	AX-88099563	29554222	A	G	0.112961	0.000699664	0.0252617	0.977904
1	AX-87422949	29577802	T	C	0.0508851	-0.0179721	0.0335464	0.592139
1	AX-87088082	29617420	T	C	0.297005	0.00480601	0.0179388	0.788767
1	AX-87421785	29622699	T	G	0.370701	-0.0240374	0.0170133	0.157697
1	AX-87389534	29643061	A	G	0.0701474	0.0040802	0.0289427	0.88789
1	AX-98321677	29643560	G	T	0.0546284	-0.000737281	0.0325449	0.981926
1	AX-86908034	29652175	C	A	0.127973	-0.0151584	0.0223627	0.497871
1	AX-87485271	29694639	A	G	0.274585	-0.0203159	0.0190426	0.286032
1	AX-87044308	29702939	A	C	0.28484	0.02793	0.0179196	0.119085
1	AX-98321679	29708148	A	G	0.49458	0.0116818	0.0162183	0.47135
1	AX-87161044	29708203	T	C	0.448179	-0.00562092	0.0160783	0.726642
1	AX-88249013	29743439	T	C	0.25618	0.000368678	0.0190049	0.984523
1	AX-87046644	29780213	G	A	0.345512	-0.0297728	0.0166773	0.0742239
1	AX-87269937	29839634	T	C	0.209506	-0.0141484	0.0198918	0.476918
1	AX-96186133	29839971	C	A	0.20974	-0.0127414	0.0198638	0.521239
1	AX-98299229	29886592	C	T	0.0856664	-0.0196792	0.0271725	0.468924
1	AX-87706525	29973061	G	A	0.0658192	-0.00589432	0.0321796	0.854665
1	AX-87823397	29973315	T	C	0.352492	-0.02072	0.0177206	0.242298
1	AX-96474492	29973575	T	C	0.492747	0.00354345	0.0162346	0.827223
1	AX-87130527	29976491	A	G	0.112766	-0.0173066	0.0238201	0.467499
1	AX-87323502	29998186	G	T	0.505186	-0.00396036	0.0162719	0.807706
1	AX-87513699	30037764	A	G	0.356898	-0.0158259	0.0169674	0.350963
1	AX-87690683	30046809	A	G	0.107775	0.000697076	0.0262498	0.978814
1	AX-87076788	30092558	T	C	0.385518	-0.00813037	0.0167397	0.627185
1	AX-87409252	30165175	T	C	0.264603	-0.0238213	0.0182806	0.192542
1	AX-87747893	30165200	T	C	0.0765032	-0.03626	0.0290146	0.211404
1	AX-87940789	30279595	A	G	0.432309	0.00393324	0.0168173	0.815078
1	AX-96256630	30288008	A	G	0.370506	0.019403	0.0162822	0.233392
1	AX-96431180	30298282	T	G	0.398503	-0.00321943	0.0165443	0.84571
1	AX-87261281	30311108	T	G	0.447711	0.0175265	0.016426	0.285974
1	AX-88103076	30409395	A	G	0.29256	0.000891102	0.0179285	0.960359
1	AX-88061367	30446830	A	C	0.294237	-0.00758391	0.0173751	0.662488
1	AX-96121318	30492285	A	G	0.117874	0.00520942	0.0258123	0.840058
1	AX-86970192	30492999	T	C	0.402324	-0.00979617	0.0176749	0.579414
1	AX-87684364	30495978	C	T	0.480192	0.00729865	0.0167619	0.66325
1	AX-86957607	30497024	T	G	0.140412	-0.00128059	0.0226367	0.954886
1	AX-87123300	30497804	C	T	0.172736	-0.0053348	0.0211453	0.800815
1	AX-87163088	30497936	G	A	0.480075	0.00612273	0.016792	0.715394
1	AX-87417537	30512028	C	A	0.468104	-0.00699673	0.0163941	0.669536
1	AX-87328983	30512136	C	T	0.444982	0.000481898	0.016563	0.976789
1	AX-87227892	30512462	G	A	0.44506	0.000838847	0.0165535	0.959585
1	AX-87365600	30512902	C	A	0.471808	0.0103194	0.0164244	0.529811
1	AX-87525039	30513102	T	G	0.459916	0.000244703	0.0165688	0.988217
1	AX-88078085	30528861	G	T	0.280356	0.0048851	0.0177681	0.783365
1	AX-96186114	30530237	T	C	0.266084	0.0101446	0.0179027	0.570953
1	AX-87321503	30541192	C	T	0.474148	0.01861	0.0158702	0.240942
1	AX-86924011	30541819	C	A	0.350464	-0.0187554	0.0174386	0.282148
1	AX-87363815	30552117	A	C	0.351283	-0.0200608	0.0173293	0.247019
1	AX-87032787	30552674	T	C	0.351517	-0.0266756	0.0175512	0.128543
1	AX-98308406	30553309	C	T	0.0595414	-0.0158218	0.0324629	0.625987
1	AX-87553580	30553554	A	G	0.0594635	-0.0154827	0.0325155	0.633958
1	AX-87408675	30558089	G	A	0.218163	0.00209429	0.0212206	0.921384
1	AX-87950842	30566134	T	G	0.100094	-0.00312227	0.0272463	0.908767
1	AX-88305756	30628328	G	A	0.273103	-0.0167249	0.0174352	0.337429
1	AX-87370833	30696290	T	C	0.319855	0.0197592	0.0179684	0.271479
1	AX-87722276	30696946	T	C	0.0758403	0.00695208	0.0289732	0.81037
1	AX-96450687	30722768	C	A	0.20666	0.00773504	0.0191189	0.685789
1	AX-87884331	30819303	T	G	0.391913	-0.000748166	0.0171533	0.96521
1	AX-98308410	30846479	G	T	0.0635967	-0.0263016	0.0304619	0.387903
1	AX-88107166	30863358	C	T	0.34793	0.0179224	0.0176055	0.308678
1	AX-87863822	30876750	G	A	0.317398	0.00265227	0.0183898	0.885323
1	AX-87073684	30877499	A	C	0.310497	0.00475296	0.0184704	0.796925
1	AX-87762525	30899008	T	C	0.226429	-0.00864338	0.0202187	0.66902
1	AX-98302963	30939913	A	C	0.145559	0.0129766	0.0223459	0.561431
1	AX-96186107	30940116	T	G	0.446151	0.00344849	0.016656	0.835977
1	AX-96144453	30962692	A	C	0.329291	0.0212076	0.0171875	0.217241
1	AX-87472884	31014222	C	T	0.16408	-0.00522835	0.0206221	0.799858
1	AX-87500941	31026290	G	A	0.235787	0.0307438	0.0201947	0.127917
1	AX-98321696	31065769	T	C	0.109959	-0.0377337	0.0251304	0.133222
1	AX-87895438	31141225	G	T	0.141192	0.0204457	0.0220486	0.353769
1	AX-98321690	31149658	C	T	0.390275	-0.00863857	0.0169674	0.610663
1	AX-87064368	31187645	G	T	0.222296	-0.0165066	0.0191937	0.38979
1	AX-87157350	31203386	C	T	0.495555	-0.00922065	0.0168864	0.585037
1	AX-98321697	31208947	G	T	0.138618	0.021803	0.0222039	0.326126
1	AX-87868655	31229060	A	G	0.321727	0.0187134	0.017443	0.283346
1	AX-87899176	31245397	A	C	0.116353	0.0090479	0.0245104	0.712019
1	AX-88307971	31301636	G	T	0.181744	-0.0159514	0.020652	0.439884
1	AX-87885273	31336484	A	C	0.463308	0.0339959	0.0161642	0.035452
1	AX-86952685	31348261	T	C	0.151057	-0.0205419	0.0255432	0.42128
1	AX-88020072	31539663	C	T	0.442369	0.0280582	0.0164261	0.0876094
1	AX-88086409	31586321	G	A	0.419013	0.0179806	0.0158411	0.256351
1	AX-88277135	31627944	T	C	0.067184	0.0322327	0.0312415	0.3022
1	AX-87493269	31732706	G	A	0.3119	0.00243001	0.017508	0.889613
1	AX-86970551	31736186	A	G	0.16252	0.0184211	0.0209013	0.378136
1	AX-87514427	31758724	T	C	0.0521719	0.00263881	0.035704	0.941084
1	AX-87434864	31766226	T	G	0.0831319	-0.0273155	0.0290557	0.347163
1	AX-87857672	31769234	C	A	0.0940108	-0.0385433	0.0275862	0.162354
1	AX-87897547	31774307	C	T	0.394408	-0.0114592	0.0167478	0.493834
1	AX-87867296	31815292	C	T	0.087499	-0.0180002	0.0276529	0.515089
1	AX-87333266	31830977	T	C	0.381151	0.00725916	0.0166845	0.663502
1	AX-87962394	31882608	T	C	0.255166	-0.0270465	0.0178823	0.130413
1	AX-96173817	31908579	A	C	0.469742	0.0187933	0.0165533	0.256243
1	AX-87095550	31923003	A	G	0.175115	-0.0494938	0.0213721	0.0205684
1	AX-88109496	31950473	T	G	0.147742	-0.0189882	0.0212913	0.372483
1	AX-88105945	31980874	T	A	0.452351	-0.0223455	0.0163598	0.171979
1	AX-88234341	32063181	A	G	0.4311	0.00773384	0.0167183	0.643652
1	AX-87050256	32084976	C	A	0.190361	0.00462665	0.0197213	0.814518
1	AX-97877411	32102271	T	C	0.0224596	0.00765123	0.0451008	0.865287
1	AX-87994377	32207324	T	C	0.336817	0.031902	0.0174527	0.0675633
1	AX-87494029	32213424	C	T	0.140412	-0.0169898	0.0229569	0.459255
1	AX-98295889	32239493	C	T	0.132652	-0.0179403	0.0223188	0.4215
1	AX-97901834	32239669	A	C	0.171996	-0.0275213	0.0208717	0.187306
1	AX-87334557	32241492	A	C	0.273454	-0.0275473	0.0177276	0.120204
1	AX-88246813	32276623	G	A	0.161507	0.00110695	0.0220626	0.959985
1	AX-88107496	32294117	T	C	0.128714	-0.0351295	0.0220591	0.111269
1	AX-88042461	32331861	G	A	0.319933	-0.0248978	0.0168816	0.140253
1	AX-96131896	32353667	T	C	0.146534	-0.0203595	0.0217872	0.350062
1	AX-88077767	32442383	A	C	0.352882	-0.00244086	0.0173275	0.887976
1	AX-87944146	32456299	C	T	0.200538	-0.0279951	0.0199146	0.159796
1	AX-87550475	32531562	G	T	0.216408	0.0155457	0.0205661	0.449716
1	AX-87289029	32531716	T	C	0.216213	0.0161296	0.0205497	0.432507
1	AX-87289633	32533296	A	G	0.216603	0.0169802	0.0204991	0.407477
1	AX-96173802	32536573	T	C	0.254972	0.019933	0.0197839	0.313677
1	AX-87588065	32577085	G	T	0.27942	-0.0082441	0.0174036	0.635713
1	AX-87401336	32598215	A	G	0.386337	0.00329156	0.0165936	0.842761
1	AX-96173799	32599630	G	A	0.386688	0.00368624	0.0166008	0.824273
1	AX-87984080	32599728	G	C	0.386688	0.00368624	0.0166008	0.824273
1	AX-87967129	32635332	C	T	0.230601	-0.0253452	0.0182198	0.164202
1	AX-87986113	32646006	A	G	0.249357	-0.0227012	0.0180094	0.20748
1	AX-88307740	32661587	C	A	0.441043	0.012484	0.015868	0.431435
1	AX-88255016	32705002	C	T	0.279303	-0.0198329	0.0170458	0.244623
1	AX-88106841	32780343	G	A	0.323169	-0.00403649	0.0168718	0.810916
1	AX-87609767	32786544	G	A	0.325938	-0.00732044	0.017311	0.672384
1	AX-88085796	32808166	G	A	0.403728	-0.0282883	0.0172336	0.100701
1	AX-88307711	32901770	A	G	0.300281	-0.000681891	0.0175402	0.968989
1	AX-87323207	32918362	T	C	0.174647	-0.0166973	0.0206009	0.417645
1	AX-88038859	32951039	C	T	0.336427	-0.0386199	0.0162428	0.017423
1	AX-87929070	32955247	A	C	0.125751	0.00105676	0.0217028	0.961164
1	AX-96131882	32960650	A	C	0.126881	0.00508362	0.0234369	0.828281
1	AX-96408521	33060374	T	C	0.107424	-0.00480588	0.0248277	0.846513
1	AX-98304682	33061238	T	G	0.390314	0.0180185	0.0156341	0.249112
1	AX-88299571	33112932	C	A	0.307494	-0.00377386	0.0178965	0.832987
1	AX-87761093	33232849	T	C	0.186072	0.0162652	0.0196371	0.407507
1	AX-97891458	33251498	T	G	0.0967402	0.00597046	0.0248096	0.809826
1	AX-88229358	33348517	T	C	0.205919	-0.0151969	0.0193417	0.432039
1	AX-88173506	33393350	G	T	0.351049	0.00492776	0.0165799	0.766304
1	AX-88138070	33409401	T	G	0.02593	0.0626241	0.0445876	0.160164
1	AX-87983934	33477068	T	G	0.322857	0.0117912	0.0168748	0.484713
1	AX-88107596	33483599	T	G	0.13507	-0.00544635	0.0221357	0.805649
1	AX-87891382	33507493	G	A	0.402714	0.00465952	0.0161504	0.772957
1	AX-86990958	33544292	A	C	0.283124	-0.00491141	0.0176282	0.780543
1	AX-97876908	33610939	T	C	0.393785	0.0211176	0.0158517	0.182795
1	AX-96408540	33634019	A	G	0.314591	-0.00324552	0.0167955	0.846773
1	AX-96504363	33662810	C	T	0.329993	-0.0137216	0.0168919	0.41661
1	AX-88117444	33677682	T	C	0.309912	0.000802453	0.0177682	0.963978
1	AX-88188247	33697543	C	T	0.509904	-0.0183603	0.015345	0.231501
1	AX-88069322	33796988	C	A	0.467987	0.0387019	0.0158366	0.0145325
1	AX-87155011	33829550	A	G	0.435974	-0.00875074	0.0157984	0.579648
1	AX-96484067	33833432	A	C	0.148483	-0.0546487	0.0218494	0.0123788
1	AX-88256967	33885920	C	A	0.421391	-0.0168753	0.0159614	0.290394
1	AX-96193845	33998049	G	A	0.119044	-0.00308021	0.0238288	0.897149
1	AX-87767847	34008835	A	G	0.498596	-0.00360193	0.0156665	0.818159
1	AX-87909871	34027929	T	C	0.396631	0.0229079	0.0168078	0.172904
1	AX-87343306	34081571	C	A	0.417453	0.0177408	0.0167298	0.288949
1	AX-98315850	34082196	T	C	0.221945	0.0484022	0.0186402	0.00941361
1	AX-87106805	34085133	A	G	0.0363409	-0.0630675	0.0397447	0.112555
1	AX-87472636	34098075	T	C	0.287491	0.0193205	0.0173051	0.264222
1	AX-88139826	34151723	T	G	0.367192	0.00413802	0.0163278	0.799933
1	AX-87957039	34279614	G	A	0.201201	0.0136785	0.0196528	0.486425
1	AX-87899298	34338546	T	C	0.441043	0.0194045	0.0167398	0.246383
1	AX-96418891	34410399	G	T	0.32083	-0.0188392	0.0178726	0.291845
1	AX-88198593	34424395	A	G	0.0221087	-0.0582303	0.0492046	0.236637
1	AX-87880718	34447660	G	A	0.351712	-0.020424	0.0178513	0.252573
1	AX-87772709	34457087	C	A	0.138033	-0.0050955	0.0232546	0.826558
1	AX-98304675	34469926	C	T	0.138033	-0.0054311	0.0232546	0.815335
1	AX-88103712	34480929	T	G	0.0219137	-0.046027	0.0491314	0.348854
1	AX-87135269	34549733	G	A	0.122787	-0.0248713	0.0248404	0.31671
1	AX-88217253	34560715	A	G	0.267254	-0.000867863	0.0181471	0.961857
1	AX-87755710	34612845	A	C	0.174803	-0.0110078	0.0223897	0.62297
1	AX-86938423	34641624	C	T	0.353466	0.0246151	0.0158904	0.121368
1	AX-88293524	34650346	G	T	0.26121	-0.0353745	0.0172544	0.0403476
1	AX-88101380	34688011	G	A	0.3537	0.0192043	0.016904	0.255924
1	AX-87911540	34752715	C	T	0.416634	-0.0199693	0.0164457	0.22465
1	AX-88041635	34783463	A	T	0.44467	-0.0236481	0.01608	0.141384
1	AX-96152264	34966791	T	C	0.293496	-0.0142806	0.0172825	0.408632
1	AX-87776000	35015090	T	C	0.365515	-0.0282781	0.0170035	0.0962977
1	AX-88300037	35159670	T	G	0.251579	-0.0198083	0.0181232	0.274402
1	AX-87392899	35199368	A	G	0.138696	0.0573052	0.0216194	0.00803404
1	AX-88200059	35225264	G	A	0.266825	0.0477481	0.0176238	0.00674254
1	AX-87578203	35240312	A	G	0.32161	0.0144239	0.0167516	0.389213
1	AX-87083613	35242333	C	T	0.497816	-0.0196838	0.0156362	0.208082
1	AX-87999346	35317979	A	G	0.309951	-0.0100593	0.0167114	0.547213
1	AX-87543362	35332722	C	T	0.172853	-0.0191003	0.0219609	0.384441
1	AX-96336127	35337159	A	C	0.468494	0.0031861	0.0152198	0.834183
1	AX-87913566	35350184	A	C	0.347852	0.0168528	0.0165233	0.307756
1	AX-87312231	35400782	A	G	0.0658582	-0.00670376	0.0303677	0.825285
1	AX-87180803	35408684	C	T	0.373353	-0.00131422	0.0165626	0.936755
1	AX-87209582	35448100	T	C	0.06192	-0.0314431	0.0311855	0.313329
1	AX-87685464	35570129	T	G	0.253373	0.0274364	0.0185826	0.13982
1	AX-87585233	35573042	C	T	0.0746705	-0.0175999	0.0286454	0.538948
1	AX-87935955	35839294	A	G	0.105747	0.0098303	0.0245723	0.689116
1	AX-88067154	35907688	A	C	0.114833	-0.026391	0.0239703	0.270903
1	AX-88299201	36019678	A	C	0.446736	-0.00275206	0.0165218	0.867708
1	AX-87302994	36083978	A	G	0.149263	0.0450092	0.0219409	0.0402292
1	AX-87984179	36185617	G	C	0.329915	-0.0061923	0.0176364	0.725506
1	AX-87775441	36230715	G	T	0.321454	-0.0014725	0.0176663	0.933573
1	AX-87879341	36307781	C	G	0.281408	-0.000582256	0.0183681	0.974712
1	AX-96413393	36440126	G	T	0.323754	0.021074	0.0163094	0.19631
1	AX-96445559	36502757	T	C	0.126608	-0.000331475	0.0218889	0.987918
1	AX-87874443	36709049	G	A	0.192662	0.0612021	0.0201683	0.0024088
1	AX-88024038	36820247	A	G	0.396943	0.0459998	0.0163438	0.00488505
1	AX-96258296	36852831	G	A	0.333463	-0.0388163	0.0175714	0.0271706
1	AX-88198309	36875203	G	T	0.367699	0.0147049	0.0159586	0.356819
1	AX-87372953	36936471	T	C	0.303907	-0.0283331	0.0174291	0.10403
1	AX-88200829	36976062	A	G	0.296109	0.00606921	0.017287	0.725524
1	AX-98311845	37018932	T	C	0.0238634	-0.0849842	0.050116	0.0899334
1	AX-97873622	37029444	G	A	0.318607	0.0484862	0.0173332	0.00515323
1	AX-87662685	37029754	C	T	0.321766	0.0449547	0.0169831	0.00812027
1	AX-96304003	37056752	G	T	0.352414	0.0433908	0.0167488	0.00957873
1	AX-96304004	37058194	C	T	0.352804	0.0411472	0.0167195	0.0138538
1	AX-97868633	37074592	G	A	0.481947	-0.0324141	0.0161306	0.0444871
1	AX-86916497	37082650	A	G	0.357873	0.00470239	0.0162547	0.772356
1	AX-98315847	37105829	A	G	0.492747	-0.026413	0.015927	0.0972423
1	AX-98315853	37113606	A	C	0.328628	-0.0343067	0.0171945	0.04602
1	AX-87710215	37114842	A	G	0.340053	-0.0362074	0.0167544	0.0306901
1	AX-87107031	37152300	A	G	0.497894	0.0209456	0.0153627	0.172755
1	AX-87660279	37167018	C	T	0.453287	0.00547648	0.0160422	0.732818
1	AX-96145203	37170105	T	C	0.434142	0.000344638	0.016279	0.983109
1	AX-87788422	37218119	T	G	0.177689	-0.00283935	0.0199008	0.886547
1	AX-87627644	37230102	A	G	0.47793	0.0236338	0.0151696	0.119239
1	AX-96186816	37274018	C	T	0.480738	0.00955722	0.0158984	0.547743
1	AX-97883277	37497191	A	T	0.0768151	0.0468289	0.0300935	0.119681
1	AX-86978963	37530484	G	A	0.205997	0.00989729	0.0187515	0.59763
1	AX-86943968	37550208	T	C	0.268229	-0.019934	0.0178227	0.263371
1	AX-98324679	37562412	C	T	0.17262	-0.0105117	0.0215881	0.626315
1	AX-87716325	37576412	A	C	0.276027	0.0322778	0.0173835	0.0633384
1	AX-86999180	37576434	G	T	0.31116	0.0258061	0.0170879	0.130993
1	AX-87616183	37582913	G	A	0.432114	0.00216251	0.0162181	0.893925
1	AX-87512036	37583705	A	G	0.210793	0.0067288	0.0184961	0.716011
1	AX-87512910	37584088	G	A	0.393044	-0.00922366	0.0167201	0.581186
1	AX-86987531	37584995	A	G	0.338805	-0.0132791	0.0166366	0.424763
1	AX-87422820	37595724	T	G	0.464478	0.0109673	0.0156266	0.482779
1	AX-86960997	37604465	T	G	0.242884	0.000500361	0.0199708	0.980011
1	AX-86953295	37664047	C	A	0.336973	0.000791675	0.0167581	0.962321
1	AX-87598126	37680575	C	G	0.245964	-0.00484408	0.0186421	0.794982
1	AX-87951556	37697587	A	G	0.144935	-0.00456331	0.0237309	0.847512
1	AX-87982554	37707422	C	T	0.195625	-0.0114164	0.019439	0.557008
1	AX-96130512	37718291	C	T	0.414178	-0.00151925	0.0171374	0.929359
1	AX-87824521	37751661	G	A	0.388872	0.00909772	0.0162661	0.575952
1	AX-87068432	37768571	T	C	0.280473	-0.0109938	0.0170571	0.519233
1	AX-87856544	37769773	C	T	0.216057	-0.0458564	0.0190695	0.0161857
1	AX-88314941	37818368	C	T	0.425446	0.015288	0.016058	0.341071
1	AX-87460546	37888507	G	T	0.349606	-0.0198513	0.0161772	0.219779
1	AX-87162375	37895411	C	A	0.300086	-0.0283312	0.0170594	0.0967656
1	AX-87132548	37896386	T	C	0.262068	-0.0212084	0.0175372	0.226533
1	AX-87558917	37896440	C	T	0.286049	-0.0255563	0.0170355	0.133568
1	AX-87383856	37897529	C	T	0.264642	-0.018609	0.0171299	0.277325
1	AX-87934052	37964704	C	T	0.410863	-0.0118474	0.0157239	0.451169
1	AX-87964171	37999570	G	A	0.0706153	-0.0529999	0.0297476	0.0748054
1	AX-87934559	38071442	T	G	0.0969352	0.00432909	0.0271041	0.873101
1	AX-88070300	38099849	C	A	0.343952	-0.00883386	0.0167137	0.597124
1	AX-87581998	38148443	C	A	0.323208	-0.00935124	0.0163721	0.567884
1	AX-87526757	38155205	G	T	0.271738	0.0227265	0.0173094	0.189197
1	AX-96163251	38209719	A	G	0.164353	-0.0160045	0.0214858	0.456338
1	AX-96180991	38257537	G	A	0.450948	-0.00782262	0.0160408	0.625784
1	AX-97880563	38301297	C	A	0.120097	-0.0256532	0.0236795	0.278653
1	AX-87650656	38359262	A	G	0.433323	-0.0110355	0.0163503	0.499715
1	AX-88176692	38362878	T	G	0.470561	-0.015403	0.0161195	0.339298
1	AX-86985429	38409154	G	T	0.152928	-0.00700749	0.0209226	0.737683
1	AX-87555564	38454589	T	C	0.477306	-0.0323629	0.0164603	0.0492852
1	AX-87234115	38454804	T	C	0.071941	-0.0024528	0.0306322	0.936179
1	AX-87469202	38457116	G	T	0.0675739	0.0296693	0.0338144	0.38026
1	AX-88093255	38463900	T	C	0.24148	0.0332809	0.0185464	0.0727392
1	AX-87901210	38471916	C	T	0.432894	0.0245385	0.0164981	0.136922
1	AX-97889417	38486974	C	T	0.320362	0.0188851	0.018483	0.306898
1	AX-87254013	38493693	T	C	0.0809873	-0.00164275	0.0280624	0.953319
1	AX-87543177	38493953	G	A	0.322779	0.00998357	0.0168255	0.552941
1	AX-96244628	38536791	A	G	0.207557	-0.0109346	0.0185335	0.555194
1	AX-97880706	38546333	A	G	0.273922	0.0375556	0.0184303	0.0415791
1	AX-96412650	38547348	G	T	0.299189	0.0363843	0.0182073	0.0456802
1	AX-87776846	38547409	G	A	0.224012	0.0149932	0.019484	0.441589
1	AX-88280016	38558019	G	A	0.137838	0.0140565	0.0220859	0.524484
1	AX-88148994	38565539	T	C	0.237425	-0.0022162	0.0187609	0.905965
1	AX-87332874	38578198	C	T	0.077556	-0.012682	0.0276347	0.646296
1	AX-96459452	38594481	T	C	0.389261	-0.00861577	0.0170023	0.612337
1	AX-87162154	38599192	C	A	0.4288	-0.0115401	0.0163525	0.48037
1	AX-96244640	38621594	C	T	0.167512	-0.014617	0.0207714	0.481614
1	AX-87927243	38638603	C	T	0.246237	-0.0241647	0.0178135	0.174929
1	AX-87383259	38690115	A	G	0.259651	-0.00142244	0.0170815	0.933634
1	AX-88170389	38692905	A	G	0.211027	-0.017602	0.0180227	0.32874
1	AX-96463446	38708604	C	T	0.450675	0.00113563	0.0163381	0.944585
1	AX-87497418	38709238	T	C	0.451298	-0.00016342	0.0169664	0.992315
1	AX-87040325	38710213	A	G	0.0353271	-0.0550592	0.0404314	0.173263
1	AX-96244649	38730310	A	G	0.477345	0.00213414	0.0157861	0.892461
1	AX-87827095	38740421	A	C	0.269945	0.0144279	0.0179528	0.421595
1	AX-87448198	38767080	G	A	0.475279	-0.000332174	0.0158654	0.983296
1	AX-88011211	38808306	T	C	0.444046	-0.000569974	0.0159294	0.971457
1	AX-88172697	38834102	C	T	0.0547844	0.0270919	0.0308809	0.380323
1	AX-87473799	38992993	G	T	0.436169	0.0101755	0.0152011	0.503246
1	AX-96244664	39006683	A	G	0.404118	0.00857068	0.0164626	0.602634
1	AX-87523649	39031393	C	T	0.348709	-0.00352886	0.0165528	0.83118
1	AX-87266189	39058520	G	A	0.419364	-0.0154819	0.0166412	0.3522
1	AX-87780549	39059106	G	A	0.464556	-0.0155241	0.0163276	0.34171
1	AX-96451347	39060174	G	A	0.473992	0.015149	0.0157929	0.337442
1	AX-98308748	39061050	C	A	0.448413	0.0085255	0.0165289	0.605998
1	AX-87508989	39064603	A	G	0.465336	0.0004324	0.0166624	0.979297
1	AX-96502874	39065453	A	G	0.498557	-0.00675899	0.016424	0.680682
1	AX-96139305	39070936	T	G	0.354714	-0.00877081	0.0160168	0.583966
1	AX-86915695	39075942	T	G	0.0917492	0.00991298	0.0265394	0.708762
1	AX-87721850	39081355	C	T	0.455432	-0.0115614	0.0161324	0.473585
1	AX-87462294	39084895	C	T	0.318412	0.0204347	0.017089	0.231781
1	AX-96139308	39090628	G	A	0.378422	-0.000250793	0.01627	0.987702
1	AX-87962954	39133006	G	A	0.44775	0.0201338	0.0160197	0.208821
1	AX-97878160	39170598	T	G	0.16217	-0.0118134	0.0248853	0.634991
1	AX-87712200	39170862	G	A	0.262926	0.00559377	0.0172947	0.746363
1	AX-96468072	39192782	G	A	0.463425	-0.0151419	0.0152179	0.319735
1	AX-96355806	39211942	T	G	0.233019	-0.0135733	0.0188919	0.472467
1	AX-87023985	39212445	T	G	0.232824	-0.0131719	0.0189199	0.486308
1	AX-96434622	39270911	C	T	0.483311	-0.00738738	0.0152062	0.627098
1	AX-87651478	39271251	A	G	0.0694455	0.0447133	0.0285537	0.117363
1	AX-87164473	39271638	A	G	0.339078	0.00531719	0.0172354	0.7577
1	AX-87707682	39347935	A	G	0.48335	-0.000620882	0.0160896	0.969218
1	AX-87119964	39377978	T	G	0.355611	-0.0278813	0.0158491	0.0785479
1	AX-87928884	39399455	A	G	0.237269	0.0228508	0.0181483	0.207989
1	AX-96139314	39416540	G	T	0.373859	0.0162621	0.0166116	0.327601
1	AX-96181032	39417727	A	G	0.479451	0.00704397	0.0162123	0.663938
1	AX-87335307	39417997	G	T	0.490369	-0.00149635	0.0158315	0.924698
1	AX-98308751	39419071	T	C	0.0321298	-0.0200269	0.0444147	0.652057
1	AX-98313734	39419190	T	C	0.105631	-0.0194154	0.0249872	0.437151
1	AX-96181033	39419556	C	T	0.328667	0.0181538	0.0170093	0.285841
1	AX-87800702	39419635	G	T	0.066755	0.0459983	0.0317193	0.147011
1	AX-87118809	39442778	A	T	0.378695	-0.0158409	0.0166132	0.340331
1	AX-87161675	39507529	T	G	0.463659	-0.0173931	0.0159167	0.274499
1	AX-86982140	39561007	A	G	0.0866412	-0.0145782	0.0276407	0.597904
1	AX-87942790	39637406	A	C	0.486353	-0.0237762	0.0162522	0.14348
1	AX-87875849	39643563	A	C	0.159206	-0.0110138	0.0212166	0.603682
1	AX-87189343	39703023	A	G	0.480738	0.0117731	0.0162204	0.467949
1	AX-88258832	39713557	A	G	0.495399	-0.0149286	0.0163354	0.360782
1	AX-88159328	39753667	A	G	0.338493	0.00896137	0.0162579	0.581497
1	AX-88228001	39763349	A	G	0.339468	0.00946056	0.0161882	0.558945
1	AX-88103864	39827521	G	A	0.146495	0.0125669	0.0211542	0.55247
1	AX-87646771	39878099	C	T	0.471925	0.00045221	0.0169026	0.978656
1	AX-86985384	39894904	C	T	0.152577	-0.036437	0.0215251	0.0904993
1	AX-96355845	39960776	T	G	0.213367	-0.0222286	0.0187029	0.234631
1	AX-88205903	40056083	A	G	0.412657	0.0193251	0.0159574	0.225878
1	AX-98322218	40078837	C	T	0.455471	0.0139423	0.0157507	0.376055
1	AX-88276176	40088894	T	G	0.372573	0.0102258	0.0158777	0.519552
1	AX-87668249	40159664	G	T	0.11881	-0.0287544	0.0253627	0.256909
1	AX-87160450	40166873	G	T	0.179872	-0.0109226	0.0193721	0.57287
1	AX-86938583	40196873	G	A	0.292677	0.0163503	0.0178169	0.358787
1	AX-88041254	40328231	T	G	0.36688	-0.0193288	0.0163868	0.238185
1	AX-88000773	40373771	T	C	0.0792716	-0.00035458	0.0307014	0.990785
1	AX-88035341	40376553	A	C	0.0242143	0.0395367	0.0457909	0.387908
1	AX-88092142	40465319	T	G	0.308625	0.0182381	0.0178895	0.307971
1	AX-96301023	40486073	A	G	0.448647	-0.0149973	0.0160082	0.348836
1	AX-88086189	40488103	T	C	0.395383	-0.00792896	0.0162074	0.624688
1	AX-87437128	40514037	G	A	0.411448	-0.0133947	0.0164906	0.41664
1	AX-87878634	40522783	A	G	0.203891	-0.00063539	0.0199632	0.974609
1	AX-96444678	40541145	A	G	0.213913	-0.000474146	0.0196784	0.980777
1	AX-87938563	40569516	C	A	0.203463	-4.2983e-05	0.0199093	0.998277
1	AX-88063976	40603535	T	C	0.271348	0.007458	0.0183563	0.684529
1	AX-87893738	40674357	G	A	0.470756	-0.0101063	0.0162159	0.533132
1	AX-87694647	40689269	T	G	0.211495	0.0150496	0.0193128	0.435829
1	AX-88304066	40703451	A	G	0.346136	0.00984045	0.0168732	0.559758
1	AX-87961196	40741696	C	T	0.376745	0.00376733	0.0172216	0.82684
1	AX-87681490	40819956	C	T	0.417609	-0.00102391	0.0165178	0.950572
1	AX-88000746	40966532	C	T	0.272869	0.0123355	0.0184303	0.503302
1	AX-88232862	41009378	T	C	0.272323	0.0106918	0.0184423	0.562088
1	AX-87609887	41024683	A	G	0.420962	-0.0179433	0.0166777	0.281979
1	AX-87837062	41038165	A	G	0.340911	0.0214915	0.0168235	0.201436
1	AX-87951132	41106716	C	T	0.06192	0.000823338	0.0321312	0.979557
1	AX-87601283	41107105	G	A	0.440848	-0.0148576	0.0161911	0.358808
1	AX-87353486	41107413	C	A	0.446112	-0.0220884	0.0158411	0.163204
1	AX-98311537	41109411	A	C	0.219215	0.00349488	0.0188002	0.852526
1	AX-86920807	41109856	A	G	0.0409031	-0.0683843	0.0403494	0.0901123
1	AX-87276051	41208525	A	G	0.190712	-0.00945834	0.0215876	0.661287
1	AX-96171803	41211631	T	C	0.165952	-0.0365276	0.0213098	0.0865067
1	AX-86996679	41217885	T	C	0.110622	-0.00582356	0.0276215	0.833017
1	AX-87507976	41218035	T	C	0.110661	-0.00561153	0.0276046	0.838915
1	AX-96171804	41218236	G	A	0.113546	-0.0133706	0.0266105	0.615348
1	AX-87343155	41218374	A	G	0.110622	-0.00582356	0.0276215	0.833017
1	AX-87575441	41218825	C	T	0.110622	-0.00582356	0.0276215	0.833017
1	AX-87183351	41233014	G	A	0.392888	-0.00941271	0.016859	0.576626
1	AX-87384812	41247484	T	G	0.400803	0.00216939	0.0160722	0.892629
1	AX-87098724	41274434	T	G	0.0483896	-0.0161284	0.0362896	0.656728
1	AX-87325025	41274477	C	T	0.0482726	-0.0167719	0.0363952	0.644923
1	AX-87106681	41286653	A	G	0.174959	0.0102133	0.0215221	0.635108
1	AX-96333459	41306046	A	G	0.158114	-0.00243709	0.0215302	0.909877
1	AX-96437046	41321998	T	C	0.0220697	0.0262629	0.0479483	0.583874
1	AX-87497702	41389769	A	C	0.198627	0.000126166	0.022258	0.995477
1	AX-87843145	41401280	A	G	0.105514	-0.00958132	0.0242719	0.693028
1	AX-96444661	41418042	A	C	0.18693	0.0151255	0.0203271	0.456812
1	AX-87381941	41426952	A	G	0.20705	0.00646246	0.0200025	0.746632
1	AX-87459530	41427058	A	C	0.344654	-0.0189704	0.0161497	0.240131
1	AX-96408107	41437698	G	A	0.438938	-0.00622632	0.015587	0.689557
1	AX-96129832	41451397	A	G	0.0315449	0.0754135	0.0443333	0.0889321
1	AX-88247503	41488067	C	A	0.367114	-0.0111867	0.0164941	0.497631
1	AX-87843818	41512353	G	A	0.113741	-0.00758171	0.0255587	0.766742
1	AX-87120338	41512432	T	C	0.104734	0.00628406	0.0265672	0.813018
1	AX-87936357	41537616	G	C	0.472627	-0.0112924	0.0159833	0.479869
1	AX-96430182	41585564	C	A	0.237074	0.00109424	0.019012	0.954103
1	AX-87971548	41601386	C	T	0.160415	0.0110818	0.0212188	0.601487
1	AX-88055559	41688804	G	T	0.490564	0.0283906	0.0157545	0.0715354
1	AX-88308162	41712632	A	G	0.335257	0.00617555	0.0164887	0.708008
1	AX-87144551	41816157	T	C	0.217461	-0.0208339	0.0187286	0.265961
1	AX-87879041	41846631	C	T	0.356274	0.0287825	0.0162137	0.0758657
1	AX-88219599	41874870	A	C	0.26897	-0.00895464	0.0172915	0.604554
1	AX-88147109	42023279	T	G	0.458863	0.00997408	0.0170223	0.557914
1	AX-88035240	42044419	T	A	0.466973	-0.00998611	0.0166125	0.547759
1	AX-88241076	42216626	T	C	0.277977	0.0104499	0.0183497	0.569028
1	AX-87988215	42224792	T	G	0.25618	0.00631825	0.0185	0.732707
1	AX-87990508	42239705	T	G	0.412384	0.0136694	0.0160004	0.392928
1	AX-96490823	42241215	A	G	0.406886	0.0124971	0.0165272	0.449559
1	AX-96433624	42260943	G	T	0.455627	-0.0232485	0.0163447	0.154913
1	AX-88306911	42265624	C	A	0.33631	-0.00953171	0.0171485	0.578325
1	AX-86996647	42275253	T	C	0.448335	-0.00733097	0.0162112	0.651113
1	AX-87541899	42275305	C	T	0.405872	-0.00292008	0.0167364	0.861493
1	AX-87928813	42304663	G	T	0.243196	-0.00104519	0.0184708	0.954875
1	AX-96470153	42307667	G	A	0.492786	0.00604135	0.0159526	0.704906
1	AX-87541829	42325603	T	C	0.39086	0.00156722	0.0166609	0.925057
1	AX-87361184	42329320	G	T	0.219878	-0.01953	0.0189997	0.303991
1	AX-87330286	42329866	C	T	0.423302	-0.00134672	0.0156184	0.931286
1	AX-96129722	42330514	T	C	0.218982	-0.0214893	0.0191145	0.260912
1	AX-87577950	42335054	G	A	0.4729	0.00647116	0.0155017	0.67635
1	AX-97877005	42371663	T	C	0.292989	0.00213384	0.0170596	0.900459
1	AX-88046132	42418564	C	A	0.0995867	0.0136015	0.0249362	0.585442
1	AX-87624437	42445053	C	T	0.220814	0.014797	0.0188489	0.432433
1	AX-87111540	42449385	T	G	0.10914	-0.0080617	0.0265519	0.761417
1	AX-88079407	42462433	A	C	0.489901	0.0153172	0.0155029	0.323141
1	AX-88200367	42470306	A	C	0.325314	-0.00151056	0.0175152	0.931273
1	AX-88134331	42477758	A	C	0.281954	0.00055482	0.0176281	0.974892
1	AX-87825964	42491916	T	G	0.242026	-0.00897215	0.0180528	0.619193
1	AX-87724741	42494359	A	G	0.380215	-0.00550834	0.0164283	0.737402
1	AX-87483817	42496039	C	T	0.0791936	-0.0341346	0.0295914	0.248692
1	AX-87856917	42496183	C	T	0.291936	-0.00510726	0.017389	0.768982
1	AX-87403311	42497886	G	A	0.143687	-0.00267489	0.0228271	0.906717
1	AX-97889901	42498540	T	C	0.143024	0.00251055	0.0229753	0.912987
1	AX-96333238	42500797	T	G	0.38002	-0.00459471	0.0164421	0.779901
1	AX-96222609	42537581	G	A	0.453677	-0.00417826	0.0163372	0.798144
1	AX-87229272	42561952	T	G	0.106059	0.00536451	0.0277813	0.846882
1	AX-87898671	42585808	T	C	0.0820791	-0.0115108	0.0295636	0.697011
1	AX-87848014	42611681	T	C	0.474655	-0.00617115	0.0160171	0.700027
1	AX-87770731	42620416	T	G	0.413632	-0.0138633	0.0160071	0.386452
1	AX-96129737	42620915	T	G	0.213133	0.00591047	0.0186905	0.75183
1	AX-87295907	42668086	C	A	0.418077	0.0147174	0.0158356	0.352688
1	AX-96408066	42726150	A	G	0.194416	-0.0313782	0.0197124	0.111429
1	AX-98322245	42729619	T	C	0.327965	-0.00845834	0.0168128	0.614901
1	AX-87745791	42746055	T	G	0.419832	-0.00638348	0.0159938	0.689803
1	AX-88204089	42773527	C	T	0.220463	0.00594762	0.0192522	0.757374
1	AX-87085186	42856785	G	T	0.489043	-0.0122351	0.0162228	0.450733
1	AX-87474418	42873932	A	G	0.294354	-0.00799582	0.0171078	0.640229
1	AX-87677501	42895409	T	C	0.486587	-0.0153103	0.0154323	0.321154
1	AX-87093162	42951723	T	G	0.38622	-0.0179832	0.0157584	0.253794
1	AX-88108939	42964467	A	G	0.290104	-0.0167836	0.017305	0.332109
1	AX-88286585	42999437	A	G	0.233097	-0.00842591	0.0181424	0.642337
1	AX-87999482	43018236	C	A	0.448764	0.00269449	0.0158435	0.864956
1	AX-88136665	43034722	G	C	0.23957	0.0145064	0.0193267	0.452899
1	AX-88225044	43071733	A	G	0.234306	-0.0283076	0.0182755	0.121397
1	AX-87894882	43112995	A	G	0.49033	0.0101221	0.0155743	0.515741
1	AX-88089413	43210176	C	A	0.350542	0.0140292	0.016644	0.399284
1	AX-87290533	43260567	C	T	0.449817	-0.00949926	0.0157153	0.54554
1	AX-88013886	43282627	T	C	0.229159	-0.0236324	0.018273	0.195909
1	AX-87981270	43299539	G	T	0.317476	0.00941805	0.0169283	0.577971
1	AX-88195817	43312350	C	T	0.493371	-0.0131177	0.01575	0.404917
1	AX-87027122	43323056	A	G	0.0147391	0.0802008	0.0605561	0.185369
1	AX-88154902	43347975	A	G	0.306442	-0.0212722	0.0172096	0.216434
1	AX-88291801	43385333	T	C	0.405014	-0.0208156	0.015596	0.181982
1	AX-88185462	43402697	T	G	0.431256	0.0131952	0.0160332	0.410512
1	AX-87263603	43403686	C	T	0.346292	0.00422334	0.0170686	0.804573
1	AX-87714223	43403907	T	C	0.378773	0.00528981	0.0166484	0.750685
1	AX-88254943	43417614	C	A	0.302386	0.00730126	0.0173025	0.673042
1	AX-88226017	43431404	T	C	0.330266	0.00586472	0.0164447	0.721367
1	AX-98325567	43463936	G	T	0.214536	-0.0010464	0.02099	0.96024
1	AX-87867533	43472996	G	A	0.350152	-0.0011973	0.017458	0.945322
1	AX-87215866	43506365	A	G	0.246471	0.0160027	0.0190686	0.401348
1	AX-88266353	43561782	C	G	0.469547	0.00483236	0.0157725	0.759317
1	AX-86982745	43632300	C	T	0.227482	0.00018262	0.0189007	0.992291
1	AX-86942119	43644636	G	A	0.468455	0.00350615	0.0162002	0.828656
1	AX-87785838	43644740	C	T	0.0706153	0.021675	0.0332311	0.51424
1	AX-88245043	43664867	T	C	0.208103	-0.0193333	0.019548	0.322654
1	AX-96407838	43667285	A	C	0.204437	-0.0155854	0.0193183	0.419801
1	AX-88082398	43720695	T	C	0.229509	0.0486332	0.0191548	0.0111184
1	AX-96483348	43746254	T	C	0.308976	-0.0159746	0.0167529	0.340313
1	AX-87870917	43795435	A	G	0.035951	-0.0153162	0.0390913	0.695201
1	AX-87948341	43807059	T	C	0.26043	0.0121637	0.0177822	0.493952
1	AX-88236129	43837564	A	C	0.490603	0.0180141	0.0167852	0.283177
1	AX-97882645	43851017	T	A	0.269828	-0.0143175	0.0176307	0.416747
1	AX-87614239	43862837	A	G	0.350113	0.0119334	0.0171088	0.485492
1	AX-88002799	43877296	C	A	0.290182	-0.00168225	0.0175893	0.923806
1	AX-87579668	43900119	G	A	0.160727	-0.0227251	0.0226169	0.315002
1	AX-87786989	43915919	T	G	0.204086	-0.0136974	0.0195528	0.483596
1	AX-87634689	43919051	A	G	0.311316	-0.00762921	0.0174338	0.661669
1	AX-87624308	43933277	C	A	0.391367	0.0159863	0.0173268	0.356199
1	AX-88204665	43936580	C	A	0.439913	0.0165184	0.0169786	0.330607
1	AX-96177430	43942758	G	T	0.438392	0.0169611	0.017082	0.320745
1	AX-88150001	43983085	C	T	0.273376	0.0298022	0.0181195	0.10002
1	AX-87970186	43986624	G	A	0.421469	-0.00188901	0.016949	0.911258
1	AX-88204100	43999880	C	A	0.0635577	0.0218293	0.0364004	0.548706
1	AX-88238394	44012491	C	T	0.470249	0.00494861	0.0172105	0.773703
1	AX-96433310	44033502	T	C	0.461748	-0.00307323	0.0168325	0.85513
1	AX-87026501	44052612	T	C	0.239998	0.001807	0.0188248	0.923528
1	AX-96410968	44082313	C	T	0.09791	-0.0193184	0.0256025	0.45052
1	AX-87375632	44114256	A	G	0.287959	0.013595	0.017506	0.437402
1	AX-87939087	44147526	G	C	0.468962	-0.00604834	0.0159021	0.703687
1	AX-88246162	44219179	T	G	0.359666	0.00758173	0.0164214	0.644297
1	AX-87744561	44233466	T	G	0.112766	-0.0252531	0.0242325	0.297358
1	AX-88210726	44279262	A	C	0.225961	0.00415056	0.0176422	0.814004
1	AX-87236053	44298206	A	G	0.391874	0.0171104	0.0171475	0.318358
1	AX-96305585	44342602	T	C	0.323559	0.0140949	0.0186093	0.448805
1	AX-86997837	44347582	C	G	0.466194	0.00166061	0.0164547	0.919614
1	AX-87135835	44350200	T	C	0.0585666	-0.0403724	0.0321837	0.209683
1	AX-87869617	44389141	T	C	0.0678858	0.0353345	0.0313673	0.259965
1	AX-98310810	44402066	T	C	0.485222	-0.0165253	0.0150172	0.271145
1	AX-86953852	44414626	G	A	0.409343	-0.0109677	0.0157328	0.485727
1	AX-87236940	44430419	G	A	0.157179	-0.0148909	0.0220309	0.499097
1	AX-98325558	44477376	A	G	0.363371	-0.0230606	0.0161662	0.153732
1	AX-87247660	44478752	A	G	0.321337	0.0387607	0.0182491	0.0336722
1	AX-87922908	44524165	C	A	0.271972	0.0404721	0.0189767	0.032947
1	AX-98325555	44579072	G	A	0.449427	-0.00250922	0.0164915	0.879067
1	AX-98325557	44580714	A	G	0.0348982	0.0510632	0.0450838	0.25737
1	AX-86912257	44581273	T	C	0.171138	-0.012842	0.0216114	0.552363
1	AX-98303299	44581337	T	C	0.0829369	-0.0309788	0.0279825	0.26826
1	AX-86958571	44594289	T	C	0.051314	0.0300755	0.0415042	0.468673
1	AX-87390950	44597424	C	A	0.056539	0.0402171	0.0357069	0.260033
1	AX-87602518	44597899	C	T	0.051587	0.0286536	0.041129	0.486006
1	AX-88003793	44676577	G	C	0.447945	0.00336177	0.016233	0.835936
1	AX-98325550	44698683	T	C	0.187944	-0.00253164	0.0215888	0.906649
1	AX-87133420	44723860	T	C	0.0379786	-0.0310558	0.0400783	0.438412
1	AX-97891074	44747903	T	C	0.410746	0.00517433	0.0158733	0.744441
1	AX-87900099	44770947	T	G	0.313109	0.0190326	0.0173598	0.272923
1	AX-96499168	44841061	G	A	0.370467	0.0104608	0.0175253	0.550576
1	AX-96161304	44863535	T	G	0.47021	-0.00472105	0.0158342	0.765584
1	AX-97887913	44895079	A	C	0.441511	-0.00349637	0.016703	0.834194
1	AX-97876729	44895466	T	C	0.0792716	-0.0268958	0.0277798	0.332955
1	AX-97903064	44897025	C	A	0.119083	-0.0252559	0.0261971	0.335008
1	AX-86973878	44897400	G	A	0.330188	0.0135664	0.0174833	0.437771
1	AX-97896272	44897650	C	A	0.487288	-0.00527923	0.0169788	0.755854
1	AX-87942603	44958443	T	C	0.155697	0.0200635	0.0220179	0.362171
1	AX-88098217	44960750	C	A	0.337947	-0.00480286	0.0172758	0.781004
1	AX-87775770	45011469	T	C	0.307845	-0.0117392	0.0174876	0.502038
1	AX-87132764	45014047	T	C	0.0490135	-0.0391562	0.0335574	0.243274
1	AX-96453232	45034993	A	C	0.0793106	-0.0312015	0.0292256	0.285698
1	AX-87152486	45069551	G	A	0.153279	-0.0176069	0.0215122	0.413094
1	AX-98310808	45070762	C	A	0.338493	-0.0242613	0.0170688	0.155206
1	AX-98310809	45071229	G	A	0.338376	-0.023308	0.0170923	0.172675
1	AX-87339736	45112616	T	G	0.22444	-0.00308761	0.0184874	0.867361
1	AX-96377089	45112678	C	A	0.165016	0.017442	0.0250541	0.48632
1	AX-87814974	45113485	A	G	0.102784	0.0107729	0.0250599	0.667279
1	AX-98310801	45118903	A	G	0.105747	0.0104291	0.0243475	0.6684
1	AX-87168420	45119464	C	T	0.103603	-0.0148263	0.0249994	0.553137
1	AX-87683577	45119551	T	C	0.104617	0.014307	0.0248548	0.564869
1	AX-87054725	45143981	A	G	0.205724	0.0138728	0.0233969	0.553227
1	AX-88118101	45151840	C	T	0.206075	0.0109079	0.0232813	0.639408
1	AX-96416868	45164806	T	C	0.491344	-0.0146669	0.0173531	0.397996
1	AX-88236409	45181495	C	T	0.487678	-0.011811	0.0174899	0.499482
1	AX-87993547	45210813	A	G	0.169929	0.0287057	0.0246431	0.244077
1	AX-87908871	45256435	A	G	0.471886	-0.0149139	0.0176006	0.396799
1	AX-96462067	45327859	A	G	0.114092	0.0649582	0.0298163	0.0293602
1	AX-87542705	45346748	C	A	0.346643	0.00921381	0.0166668	0.580384
1	AX-87960993	45423723	G	C	0.408602	0.0123437	0.0166171	0.457582
1	AX-96148205	45532064	T	G	0.425135	-0.0171988	0.016079	0.284779
1	AX-96189851	45561305	T	C	0.158231	0.00454977	0.021279	0.830691
1	AX-87979020	45652438	C	A	0.358847	0.0137738	0.0168012	0.412323
1	AX-87203516	45707178	T	C	0.34481	-0.016095	0.0189851	0.396565
1	AX-87205502	45728571	C	T	0.345278	-0.0144979	0.0189102	0.443277
1	AX-87128433	45735930	G	A	0.0576308	0.0382243	0.040231	0.342052
1	AX-87493775	45735983	C	G	0.361538	-0.00912156	0.0169082	0.589558
1	AX-88023451	45876501	A	G	0.230679	0.0069056	0.0202108	0.732593
1	AX-96265491	45950263	T	C	0.0588006	-0.021918	0.0330373	0.507053
1	AX-96148194	46177949	G	A	0.328433	-0.00194709	0.0181512	0.914575
1	AX-87766075	46194160	T	C	0.101653	0.0189449	0.027879	0.496795
1	AX-88140840	46194291	G	A	0.101848	0.0179204	0.0278134	0.519374
1	AX-88125586	46253131	G	A	0.42104	0.0188429	0.0178856	0.292101
1	AX-87886321	46383306	A	C	0.49419	-0.00397727	0.0162937	0.807155
1	AX-88062426	46423699	C	A	0.473251	-0.0121154	0.0165571	0.464329
1	AX-96442099	46560745	T	G	0.43036	0.00443915	0.01667	0.790011
1	AX-87877686	46623247	T	A	0.118966	-0.025237	0.0235181	0.283233
1	AX-88117733	46696853	T	G	0.477735	-0.0049126	0.0163039	0.763175
1	AX-96163568	46710542	C	T	0.480075	-0.00204322	0.0164408	0.901095
1	AX-88102902	46808342	A	G	0.359549	-0.0169809	0.0168951	0.314858
1	AX-87992168	46822872	A	G	0.359549	-0.0169809	0.0168951	0.314858
1	AX-88112646	46935780	T	C	0.151915	0.0101689	0.0221135	0.645623
1	AX-87756511	46994231	C	A	0.356352	-0.0178268	0.0169176	0.292002
1	AX-87835718	47044835	A	C	0.308508	-0.000792464	0.0188643	0.966492
1	AX-96467432	47080294	A	C	0.39628	0.00980402	0.0181507	0.589097
1	AX-96426392	47109800	G	A	0.397879	0.00836711	0.017989	0.641843
1	AX-96265436	47150434	A	G	0.34442	0.00688316	0.0184114	0.708513
1	AX-96148180	47162057	G	T	0.400101	0.01079	0.0179285	0.547285
1	AX-87246674	47238615	T	C	0.33592	-0.000353659	0.0173374	0.983725
1	AX-88002554	47315227	C	T	0.199017	-0.0239018	0.0192503	0.214372
1	AX-87902020	47351135	C	T	0.168915	0.00236659	0.0220153	0.914394
1	AX-88211994	47354081	A	G	0.332761	0.0135107	0.0183813	0.462326
1	AX-96477056	47442681	A	C	0.0598924	-0.0101685	0.0302942	0.737128
1	AX-87905248	47510643	G	A	0.460774	-0.020475	0.0168617	0.224636
1	AX-96333120	47512940	A	G	0.454028	-0.0198784	0.0171822	0.247305
1	AX-88000702	47674883	T	C	0.399633	0.00815889	0.0190043	0.667692
1	AX-88230535	47792435	C	A	0.39975	0.00719194	0.0189665	0.704546
1	AX-96333113	47842138	G	T	0.222491	-0.017479	0.0205558	0.395146
1	AX-88152558	47942203	C	T	0.300905	-0.0289967	0.0181311	0.109759
1	AX-88129899	48068196	T	G	0.208727	-0.00744356	0.0215617	0.729928
1	AX-87950804	48558302	C	T	0.393044	-0.0110231	0.0157731	0.484642
1	AX-87585863	48608019	T	C	0.0355611	0.0588163	0.0444243	0.185514
1	AX-88251273	48669064	A	C	0.368401	0.00302294	0.0186198	0.87103
1	AX-87665933	48680926	T	C	0.396007	0.00988248	0.0187868	0.598865
1	AX-87271523	48739342	A	G	0.370701	0.000821536	0.018604	0.964777
1	AX-87400658	48764729	T	C	0.462021	0.000685826	0.0178724	0.96939
1	AX-96185092	48768972	A	G	0.485066	0.00856592	0.0176	0.626471
1	AX-98306265	48771166	A	C	0.485144	0.000921221	0.0175138	0.958051
1	AX-97901942	48771224	T	C	0.460852	-0.00149939	0.0179897	0.933576
1	AX-96365616	48920616	A	C	0.461164	-0.00176238	0.0180423	0.922186
1	AX-88091879	49150391	T	C	0.461203	-0.00188525	0.0180541	0.916834
1	AX-88207158	49273998	A	G	0.0351322	0.0563327	0.0449354	0.209973
1	AX-96185084	49334969	A	G	0.496374	-0.0117541	0.0187519	0.530776
1	AX-96254169	49371303	A	G	0.163924	0.0188424	0.023923	0.430915
1	AX-88246176	49428211	T	C	0.220151	-0.00421317	0.0211442	0.84206
1	AX-88181974	49486082	A	C	0.320167	-0.00444258	0.0180658	0.805751
1	AX-87285343	49592653	T	C	0.164002	0.0195658	0.0238788	0.412568
1	AX-96303084	49614877	G	A	0.357639	-0.0146071	0.017111	0.393289
1	AX-87299331	49671669	A	G	0.164041	0.0173471	0.0238235	0.466521
1	AX-88072373	49671720	A	C	0.164197	0.0198177	0.0238543	0.406096
1	AX-88303558	49703994	T	G	0.29065	0.011195	0.0191627	0.559081
1	AX-88272501	49918698	C	A	0.267878	0.00848462	0.0192782	0.659854
1	AX-88081435	49955871	G	T	0.291507	0.0182717	0.0187673	0.33026
1	AX-88137980	50046506	G	T	0.266513	0.00455795	0.019572	0.815854
1	AX-88034108	50086964	G	C	0.207245	0.00479611	0.0218591	0.82633
1	AX-88245662	50122092	A	G	0.277119	0.0159696	0.0197933	0.419771
1	AX-96185078	50197652	C	A	0.500117	0.00184613	0.018751	0.921571
1	AX-97886791	50241776	G	T	0.224245	-0.00454671	0.019696	0.817436
1	AX-98312228	50242287	T	G	0.478203	-0.0239072	0.0166311	0.150575
1	AX-88065282	50242359	A	G	0.478203	-0.0239072	0.0166311	0.150575
1	AX-97874708	50243664	A	G	0.478242	-0.0239866	0.0166276	0.14914
1	AX-98297687	50248526	C	T	0.47871	-0.0219575	0.0165703	0.185134
1	AX-98297688	50253361	C	T	0.381892	-0.0283519	0.0179304	0.113827
1	AX-88168709	50274473	C	G	0.409148	-0.0243175	0.0175646	0.166218
1	AX-87471918	50334917	T	C	0.20705	-0.028117	0.0203733	0.167559
1	AX-88248427	50439078	T	G	0.290026	-0.0296573	0.0183185	0.105453
1	AX-88271990	50453295	A	G	0.452624	0.020513	0.0177445	0.247672
1	AX-88135895	50495731	G	T	0.215823	-0.0301819	0.0203833	0.138682
1	AX-88085591	50522981	T	G	0.428878	0.0141356	0.0178072	0.427303
1	AX-88017721	50523200	T	G	0.452195	0.0181914	0.0175489	0.299916
1	AX-88200495	50556679	G	A	0.39706	0.0146927	0.0177807	0.408616
1	AX-87002972	50648927	T	G	0.270023	-0.0106915	0.0194353	0.582247
1	AX-87986205	50699799	C	A	0.269906	-0.0109677	0.0194497	0.572824
1	AX-88200585	50760291	G	T	0.369921	0.0132763	0.0180932	0.463086
1	AX-88231782	50861084	A	C	0.245184	-0.0183726	0.0198545	0.354778
1	AX-88136094	50896190	G	T	0.433245	-0.00171598	0.0177313	0.922903
1	AX-88111492	50981001	G	T	0.331631	0.0141696	0.0191528	0.45941
1	AX-88232594	51018359	A	G	0.258286	-0.000873592	0.0198778	0.964946
1	AX-96444887	51099462	C	T	0.473134	0.000173225	0.0166934	0.991721
1	AX-87908968	51134239	A	C	0.281096	-0.0316915	0.0184273	0.0854665
1	AX-96143402	51165727	T	C	0.131482	-0.0102897	0.0240698	0.66902
1	AX-96471238	51166836	C	A	0.446385	0.000995507	0.0172991	0.95411
1	AX-87742618	51167305	G	T	0.466895	0.00131316	0.0176483	0.940686
1	AX-87454829	51185091	C	T	0.46709	0.000539407	0.0176048	0.975557
1	AX-88132422	51199636	C	T	0.485612	0.0180027	0.017625	0.307049
1	AX-98297691	51237513	G	T	0.332605	0.0103346	0.0172228	0.548473
1	AX-87482788	51274092	A	G	0.421547	-0.00930695	0.0178378	0.601842
1	AX-87915747	51291430	C	G	0.177494	0.00972461	0.0221673	0.660885
1	AX-87282495	51318079	A	G	0.316502	0.0237855	0.0172949	0.169042
1	AX-87791526	51318277	T	C	0.34134	0.0260045	0.017111	0.128573
1	AX-98297693	51342762	T	C	0.416283	-0.0167071	0.0177427	0.346383
1	AX-96500884	51372703	T	C	0.298994	0.0172303	0.0183542	0.347851
1	AX-96365519	51381500	C	T	0.495243	-0.0019656	0.0164547	0.904915
1	AX-87793695	51405024	A	C	0.491812	0.00958904	0.0163411	0.557335
1	AX-87591888	51440537	A	G	0.237386	0.0256026	0.0189561	0.176816
1	AX-87520867	51516807	T	G	0.245067	-0.00214562	0.0181737	0.906018
1	AX-87191737	51552925	C	A	0.456562	0.0237222	0.0171405	0.166362
1	AX-97878741	51553410	T	C	0.0802854	-0.0487671	0.0263555	0.0642619
1	AX-96461091	51641337	A	G	0.226819	-0.0300357	0.0183922	0.102456
1	AX-98302649	51656776	A	C	0.025696	0.0541462	0.0587686	0.35687
1	AX-87283153	51657772	T	C	0.0890977	0.00971085	0.0283231	0.731704
1	AX-96497309	51702157	C	A	0.242299	-0.00412467	0.0181905	0.820619
1	AX-96463297	51737174	C	T	0.286321	-0.00249577	0.0176426	0.887505
1	AX-86977842	51737871	T	C	0.217227	-0.00901836	0.0187009	0.629635
1	AX-87285681	51801697	G	A	0.337246	-0.00773282	0.0172674	0.654278
1	AX-87528163	51838412	C	T	0.377135	-0.00677818	0.015944	0.670746
1	AX-87677930	51856191	A	G	0.248811	-0.0100513	0.0182036	0.580839
1	AX-87956903	51899062	A	C	0.302893	0.0261776	0.017966	0.145099
1	AX-87306005	51925160	A	G	0.106878	0.0127236	0.0236549	0.590657
1	AX-88231579	52065469	G	A	0.402324	0.0185092	0.0171431	0.28028
1	AX-88111801	52101946	G	A	0.372339	0.0306413	0.0175028	0.0800057
1	AX-87153720	52156667	C	T	0.441706	0.00926343	0.0159935	0.562453
1	AX-87051010	52157993	A	C	0.118459	-0.0231973	0.0241842	0.337461
1	AX-87259227	52158034	T	C	0.2237	-0.02127	0.0187516	0.256667
1	AX-87517302	52166470	T	C	0.185175	0.00761483	0.0209595	0.716372
1	AX-86928521	52168983	G	T	0.0983779	0.0041936	0.0246399	0.864857
1	AX-87305931	52169442	C	A	0.459721	0.0139691	0.0162159	0.388992
1	AX-87418125	52169976	A	G	0.358068	-0.0175141	0.0162703	0.281726
1	AX-87591144	52181914	C	T	0.185214	0.00686979	0.0198819	0.729696
1	AX-96185033	52195139	T	C	0.284021	-0.017373	0.0175109	0.321135
1	AX-87152409	52215248	A	G	0.406613	-0.0243254	0.0163437	0.136654
1	AX-86957213	52217529	G	T	0.431256	-0.0186645	0.0161539	0.247918
1	AX-96254031	52226097	T	G	0.370233	0.0138105	0.0169139	0.414205
1	AX-87715677	52229214	C	T	0.162326	0.00987733	0.022062	0.654364
1	AX-87264266	52249324	A	C	0.340131	0.0341585	0.0172681	0.0479142
1	AX-88236784	52250597	T	G	0.340599	0.0366164	0.0172178	0.0334487
1	AX-88127049	52266232	A	C	0.335218	0.0144112	0.0174915	0.409999
1	AX-87772589	52410188	T	C	0.136162	0.0309066	0.0267088	0.247204
1	AX-87671772	52412805	C	T	0.437846	-0.0129973	0.0162222	0.423014
1	AX-88006807	52431391	T	G	0.242221	-0.0276961	0.0175938	0.115441
1	AX-87990516	52490276	A	G	0.288856	0.030213	0.0183422	0.09952
1	AX-88212242	52555782	A	C	0.133822	-0.00591882	0.0236912	0.802717
1	AX-88134362	52630562	A	C	0.247953	0.00966444	0.018062	0.592601
1	AX-98306272	52685766	T	C	0.323247	-0.0075813	0.0173264	0.661706
1	AX-87530795	52685854	A	G	0.23879	0.0330184	0.0196452	0.0928144
1	AX-87055449	52729112	A	G	0.468299	-0.0172971	0.0169738	0.30818
1	AX-87479837	52769650	C	A	0.489823	-0.00365529	0.0163007	0.82257
1	AX-88091549	52824615	A	G	0.365866	-0.00947034	0.0168937	0.57508
1	AX-96428301	52835222	A	G	0.335101	0.00608107	0.0168054	0.717463
1	AX-96457637	52839196	T	C	0.387585	0.00664444	0.0168418	0.693196
1	AX-87984613	52860006	C	T	0.305896	0.000894765	0.017351	0.958873
1	AX-87342109	52878464	C	T	0.108438	-0.00758907	0.0256404	0.767245
1	AX-88027964	52920510	A	G	0.448452	0.0180885	0.0164977	0.272892
1	AX-87492240	52943965	A	G	0.0213289	-0.0411983	0.0494442	0.404716
1	AX-88259406	52961946	T	C	0.410902	0.0109299	0.0174529	0.53115
1	AX-96160807	52972590	T	G	0.391913	-0.0260571	0.0162485	0.108788
1	AX-87981345	52985000	T	G	0.356547	-0.0194773	0.0167187	0.244018
1	AX-97894185	53024861	T	G	0.262263	0.00870553	0.017827	0.625313
1	AX-96368629	53061130	A	C	0.142595	-0.00415343	0.0249128	0.867591
1	AX-88301920	53171596	T	G	0.481635	-0.00661191	0.0159476	0.678433
1	AX-87435707	53217432	C	T	0.478749	-0.00414604	0.0161867	0.797844
1	AX-87581092	53263800	G	T	0.296187	0.00092108	0.0173844	0.957745
1	AX-96436713	53290643	T	G	0.364579	-0.00130157	0.0162113	0.936008
1	AX-88263722	53346875	G	T	0.0237854	0.0461345	0.0479362	0.335841
1	AX-88193278	53393862	C	A	0.389846	-0.02546	0.0157713	0.106456
1	AX-87321983	53566912	A	C	0.365047	0.0165955	0.0168624	0.325032
1	AX-88101704	53577432	C	A	0.0351712	0.0576023	0.0438423	0.188897
1	AX-88018871	53620283	A	C	0.0349762	0.0537352	0.0444876	0.227097
1	AX-96186343	53658812	T	C	0.0591515	0.0718621	0.0381979	0.0599297
1	AX-87179029	53660942	G	A	0.143141	0.0364942	0.0238498	0.125975
1	AX-87329291	53676571	A	G	0.0992747	0.0370241	0.0296236	0.211367
1	AX-88246654	53703384	G	T	0.18615	-0.000197537	0.0214529	0.992653
1	AX-88290850	53709420	C	T	0.185916	0.00115065	0.0214764	0.957272
1	AX-87924794	53822405	A	G	0.484247	-0.00777872	0.0155214	0.616257
1	AX-87057518	53833537	A	G	0.206816	0.0165167	0.0185059	0.37212
1	AX-87075021	53853215	C	T	0.231732	0.0206156	0.0178788	0.248878
1	AX-87951365	53859367	A	G	0.0456211	-0.00605396	0.0342971	0.859889
1	AX-87025387	53903144	A	G	0.0500663	0.0561169	0.0373295	0.132766
1	AX-87028075	54030427	T	C	0.493722	0.0262049	0.0150767	0.0821927
1	AX-88285712	54089325	T	G	0.404274	0.0191084	0.0155928	0.220401
1	AX-88191295	54101676	C	A	0.288193	-0.00184861	0.0176373	0.916524
1	AX-87449071	54199139	C	A	0.284918	-0.00474782	0.0173865	0.784795
1	AX-87767250	54208193	C	T	0.231849	-0.0101589	0.0184783	0.582472
1	AX-87094933	54215070	G	A	0.329096	0.00719034	0.016686	0.666526
1	AX-87900617	54255127	A	G	0.341301	-0.0101541	0.0168296	0.546277
1	AX-88261455	54269168	T	G	0.358535	-0.00694155	0.016306	0.670323
1	AX-88286046	54310103	G	T	0.22136	0.0062914	0.0193996	0.745707
1	AX-88103510	54339146	A	G	0.495906	0.0259541	0.0162441	0.110098
1	AX-96257199	54359049	G	A	0.477384	0.0235442	0.0163032	0.148697
1	AX-88095823	54392249	A	C	0.263589	0.00241767	0.0189254	0.898349
1	AX-97899440	54435959	G	A	0.320947	-0.010506	0.0173955	0.545878
1	AX-96452825	54435999	T	G	0.295992	-0.0164272	0.0177877	0.355738
1	AX-87139483	54436216	G	A	0.305662	0.0041374	0.0173523	0.811543
1	AX-87885365	54477451	A	T	0.276612	-0.012844	0.0183275	0.483426
1	AX-87884824	54542353	G	A	0.343757	0.0132238	0.0175513	0.451188
1	AX-87806564	54607101	G	A	0.498284	-0.00473602	0.0154785	0.759624
1	AX-98312230	54690558	A	C	0.0659752	0.0149171	0.0326843	0.648102
1	AX-87205442	54700777	A	G	0.239375	-0.00819739	0.0179871	0.64858
1	AX-87461582	54766673	C	A	0.422912	-0.0233905	0.0158426	0.139828
1	AX-88064143	54804434	T	C	0.221672	0.00867319	0.0188832	0.646014
1	AX-87744603	54822270	C	A	0.324924	0.0148845	0.0172135	0.387203
1	AX-87981191	54831188	T	C	0.324729	0.0154913	0.0172094	0.368031
1	AX-87934234	54868849	C	T	0.415191	0.0163243	0.016333	0.317566
1	AX-87592048	54879539	A	C	0.310263	-0.0260983	0.0168126	0.12059
1	AX-88046321	54891075	A	G	0.284645	-0.0337909	0.0170846	0.0479448
1	AX-97898052	54902227	G	A	0.141621	0.0183252	0.0232558	0.430704
1	AX-87261789	54938076	T	C	0.424979	-0.0172796	0.0170232	0.310077
1	AX-88283660	54941928	C	T	0.417492	-0.0254425	0.0171215	0.137281
1	AX-98301634	54953199	T	C	0.300047	-0.00917894	0.0177686	0.605449
1	AX-98326517	54953226	T	G	0.298721	-0.00502265	0.0177899	0.77769
1	AX-87694467	54953292	T	C	0.275248	-0.0102667	0.0182652	0.574053
1	AX-87038405	54962177	C	T	0.0903845	-0.0287119	0.0253552	0.257472
1	AX-88191963	54977781	T	C	0.210247	-0.023531	0.0183347	0.199347
1	AX-87897172	55023423	C	A	0.443383	-0.0160099	0.0152429	0.293571
1	AX-96476069	55064662	C	T	0.0705373	-0.00159611	0.0310212	0.958965
1	AX-98326518	55065160	G	A	0.0781408	0.0437848	0.0272382	0.10795
1	AX-98318345	55067475	G	T	0.0690166	-0.012542	0.0313802	0.689393
1	AX-98312234	55067550	T	C	0.0953755	0.0108533	0.0282361	0.7007
1	AX-86903297	55067671	A	G	0.0820791	0.00727567	0.0282031	0.796427
1	AX-96144724	55114416	T	C	0.348943	-0.011654	0.0159517	0.465036
1	AX-87770434	55129496	A	G	0.36844	-0.00586708	0.016144	0.71629
1	AX-87065727	55132177	C	T	0.185526	-0.0236776	0.0207076	0.252863
1	AX-98318352	55132236	T	C	0.16061	-0.0354211	0.0214905	0.0993078
1	AX-87899842	55160071	C	A	0.240739	-0.00836207	0.018313	0.647945
1	AX-87713056	55255119	A	G	0.496569	-0.026212	0.0158318	0.0977909
1	AX-87046503	55255288	A	C	0.498401	-0.0230547	0.0159271	0.147753
1	AX-87888944	55266990	G	T	0.320479	-0.0012628	0.0167738	0.939989
1	AX-88155913	55313705	G	T	0.416556	-0.0259551	0.0158561	0.101647
1	AX-87309267	55338684	C	T	0.0508461	-0.0143046	0.0370724	0.699603
1	AX-88257256	55438764	C	G	0.471458	-0.0292925	0.0153623	0.0565498
1	AX-88083532	55503728	C	T	0.158855	0.00226807	0.0212063	0.914827
1	AX-87875847	55521696	C	A	0.361616	0.00625055	0.0167887	0.709664
1	AX-87269286	55561947	T	G	0.271387	0.00530389	0.0177456	0.765028
1	AX-87984735	55631811	T	C	0.40443	0.0147083	0.0153103	0.336715
1	AX-97881840	55660955	A	C	0.0917102	-0.00492657	0.0274884	0.857762
1	AX-88276217	55665414	C	A	0.488848	0.0178773	0.0151564	0.23819
1	AX-87775248	55683339	G	C	0.0916322	-0.00464094	0.0275638	0.866291
1	AX-87975635	55713911	A	C	0.234267	0.00422398	0.018649	0.820813
1	AX-87000295	55733779	G	T	0.371013	0.0097524	0.0164171	0.552485
1	AX-87017245	55803737	T	G	0.283241	0.00882575	0.0179822	0.623565
1	AX-87022311	55815316	C	T	0.303985	-0.00449107	0.0159381	0.778111
1	AX-87211265	56004152	T	C	0.233019	-0.0303443	0.019096	0.112052
1	AX-87678276	56025289	G	A	0.345278	-0.0172798	0.0169562	0.308162
1	AX-87070693	56025388	G	A	0.345395	-0.015096	0.0170524	0.376008
1	AX-96415191	56038319	A	G	0.0788037	0.0148059	0.0313379	0.636599
1	AX-88236350	56095308	G	A	0.345239	0.0140304	0.0160998	0.3835
1	AX-87456660	56125910	G	A	0.264291	-0.00874553	0.0169932	0.606798
1	AX-87920295	56200403	C	G	0.186228	-0.00944971	0.0194415	0.626925
1	AX-87934004	56255238	A	G	0.216057	0.0011417	0.0187388	0.951417
1	AX-88191238	56369532	A	C	0.341457	-0.0136375	0.0168346	0.417891
1	AX-98303694	56424784	T	C	0.233409	-0.0114113	0.018089	0.528143
1	AX-87157825	56433535	A	C	0.27014	-0.0215496	0.0178307	0.226828
1	AX-87825191	56436626	T	G	0.320011	0.0195715	0.0168858	0.246436
1	AX-86919845	56437681	A	G	0.22522	-0.0168281	0.0191923	0.380588
1	AX-87106564	56459646	G	A	0.435429	-0.0106071	0.0163525	0.516564
1	AX-87438900	56477607	C	T	0.38466	-0.0255618	0.0160851	0.112024
1	AX-96364225	56646487	A	G	0.409499	0.0324628	0.0157785	0.0396476
1	AX-88260226	56682013	A	G	0.195664	-0.0140783	0.0197849	0.476732
1	AX-87946625	56726239	A	C	0.427786	-0.00630604	0.0156737	0.687438
1	AX-87639446	56744013	C	T	0.49419	0.0157464	0.0155337	0.31073
1	AX-87617228	56825304	G	T	0.308235	-0.00096488	0.0167724	0.954125
1	AX-98295837	56842088	A	G	0.210832	0.00182949	0.0184158	0.920866
1	AX-87144045	56842643	G	T	0.437963	-0.0127451	0.0161294	0.429423
1	AX-87419075	56842952	G	A	0.331007	0.00990329	0.0163325	0.54428
1	AX-98314330	56848836	A	C	0.249396	-0.00902903	0.0183793	0.623242
1	AX-98314189	56850156	A	C	0.326055	0.0057675	0.0168025	0.731409
1	AX-87799740	56869817	C	G	0.324729	0.018029	0.01683	0.284061
1	AX-96184517	56883246	T	G	0.169812	-0.00862855	0.0214363	0.687302
1	AX-88275078	56902837	T	G	0.485612	0.0172119	0.0162708	0.290131
1	AX-88165389	56924166	T	C	0.468065	0.00376491	0.0161684	0.815873
1	AX-88014841	56954007	A	G	0.137019	-0.0132235	0.0209524	0.527961
1	AX-96311332	57098215	T	C	0.193675	-0.00374511	0.020386	0.854241
1	AX-87092426	57117870	C	A	0.126569	0.0593107	0.0232938	0.0108901
1	AX-87938470	57156996	A	G	0.227014	0.0130851	0.0192021	0.495592
1	AX-87312800	57193154	A	C	0.457537	-0.0108199	0.0163873	0.509085
1	AX-87366562	57193724	T	C	0.328862	-0.000108136	0.0168821	0.994889
1	AX-96425676	57193813	A	C	0.457693	-0.0101349	0.0163914	0.536376
1	AX-87040527	57194225	G	A	0.45781	-0.00879903	0.0163974	0.591537
1	AX-87656309	57194870	T	C	0.0416049	0.00699188	0.0363238	0.84736
1	AX-87175170	57197764	G	T	0.325041	-0.0119705	0.0170158	0.481745
1	AX-86952428	57214086	T	C	0.409655	-0.0188852	0.0162117	0.244056
1	AX-96184530	57214423	A	C	0.409538	-0.0186606	0.0162067	0.249564
1	AX-88006742	57233765	A	G	0.121422	-0.0221642	0.0257145	0.388725
1	AX-96424418	57238329	T	G	0.217383	0.00554731	0.0192682	0.773423
1	AX-87568890	57251267	A	G	0.139398	-0.00723811	0.024136	0.764262
1	AX-86994317	57252009	A	G	0.103252	0.0169545	0.0251031	0.499425
1	AX-98314289	57266640	T	C	0.271777	0.00142446	0.0186631	0.939161
1	AX-87948574	57311219	C	T	0.32161	-0.00409065	0.0173966	0.814099
1	AX-87353033	57397735	G	A	0.422756	0.005351	0.0160372	0.738634
1	AX-96252888	57446418	A	G	0.260236	-0.00245706	0.0182888	0.893128
1	AX-87066909	57456435	C	T	0.378928	-0.00426077	0.0157611	0.786902
1	AX-96302772	57479124	C	T	0.308469	-0.0126239	0.016721	0.450266
1	AX-87678222	57481229	T	G	0.31077	0.0155786	0.0165235	0.345775
1	AX-87659111	57499174	G	T	0.159362	-0.00208029	0.0215924	0.923248
1	AX-87710564	57547826	T	G	0.275248	0.00631429	0.0169601	0.709667
1	AX-97895435	57631312	C	T	0.419091	-0.0284954	0.015702	0.0695602
1	AX-97895434	57633767	G	T	0.352882	-0.0155796	0.0163164	0.339657
1	AX-87946585	57636817	C	T	0.353388	-0.0180187	0.016341	0.27017
1	AX-87543094	57677779	T	C	0.14127	-0.0258484	0.0223619	0.247716
1	AX-98303683	57706534	T	G	0.0630118	-0.0131518	0.0321389	0.68238
1	AX-87315287	57708182	T	C	0.298253	-0.00890204	0.0168761	0.597851
1	AX-87568393	57775136	G	A	0.303166	0.0307537	0.0166599	0.064897
1	AX-87119116	57776187	C	T	0.113897	0.0431651	0.0259856	0.0966899
1	AX-87867918	57779405	G	A	0.180106	0.0314129	0.0203774	0.123182
1	AX-87997829	57829207	A	G	0.41952	0.0137446	0.0156044	0.378418
1	AX-98314304	57853882	T	G	0.227638	-0.03957	0.0188893	0.0361849
1	AX-87460196	57859674	G	T	0.153474	0.0236039	0.0219017	0.281159
1	AX-87518727	57939375	A	C	0.476566	0.00346403	0.0156863	0.825223
1	AX-88229650	57963243	T	G	0.110972	0.0258405	0.0249674	0.300683
1	AX-88270399	58004415	T	C	0.0190673	0.0109612	0.0540216	0.83921
1	AX-87564651	58053878	C	A	0.194065	0.0147481	0.0194007	0.447144
1	AX-97901302	58099263	A	C	0.0376667	-0.0775058	0.0355422	0.0292078
1	AX-88315353	58146073	C	G	0.382711	0.0262006	0.0167201	0.117111
1	AX-98314301	58201274	G	A	0.143375	0.0414016	0.0246786	0.0934196
1	AX-97890991	58206908	C	A	0.433479	-0.00597498	0.0168448	0.722808
1	AX-87584231	58244568	G	A	0.469898	0.0113167	0.0164477	0.491426
1	AX-87011804	58246199	C	A	0.211456	-0.0102145	0.0191816	0.59437
1	AX-86997611	58246704	A	G	0.116314	-0.0515646	0.0256542	0.0444328
1	AX-88218247	58263230	C	A	0.421157	-0.0409375	0.0158231	0.00967594
1	AX-97880813	58273930	G	A	0.491149	-0.0151515	0.0158513	0.339148
1	AX-88075842	58310308	T	C	0.263511	-0.00161832	0.0176161	0.926804
1	AX-86907547	58334537	C	A	0.113195	0.0238705	0.025219	0.343881
1	AX-87788307	58416302	A	C	0.230172	0.0161907	0.0183041	0.376406
1	AX-87538146	58563659	A	G	0.273805	-0.00284001	0.0175016	0.871092
1	AX-87497365	58573446	C	T	0.209662	-0.0193367	0.0189697	0.308038
1	AX-96447433	58598014	T	G	0.491539	0.00762563	0.0152566	0.617197
1	AX-88247279	58615955	T	C	0.322233	0.00180459	0.0167319	0.914112
1	AX-88066696	58695167	C	T	0.392147	-0.00185009	0.0165109	0.910782
1	AX-88010051	58705861	A	G	0.258754	0.0252057	0.0172669	0.144353
1	AX-88164715	58720336	T	G	0.257389	0.00733504	0.0175133	0.675343
1	AX-87345969	58736466	T	G	0.409694	-0.0201933	0.0154576	0.191429
1	AX-88108359	58748016	G	A	0.496452	-0.00364352	0.0155051	0.814218
1	AX-88065271	58751870	A	G	0.127583	0.0196447	0.021915	0.370037
1	AX-87003369	58829525	T	C	0.232863	-0.000447843	0.0180067	0.980158
1	AX-96428929	58833516	A	C	0.324495	-0.0189163	0.0168039	0.260289
1	AX-88145511	58859123	A	G	0.24573	0.00457842	0.0179689	0.79888
1	AX-88053311	58941542	T	C	0.477462	0.0192092	0.0156795	0.220532
1	AX-96302797	58947276	G	A	0.448608	0.000775631	0.0157007	0.9606
1	AX-96462807	58996394	A	G	0.338103	-0.0613795	0.0166126	0.000220092
1	AX-88264791	59002794	C	A	0.125712	0.0387102	0.0237653	0.103343
1	AX-87969126	59020854	C	T	0.41137	-0.0211661	0.0154703	0.171258
1	AX-87671570	59098631	T	C	0.0588786	0.0115165	0.0341386	0.735858
1	AX-96484293	59124398	C	T	0.424823	-0.0224756	0.0161414	0.163795
1	AX-87747445	59125448	G	T	0.168486	-0.0169084	0.0207275	0.414645
1	AX-87987479	59156421	T	C	0.194689	-0.0343974	0.0183861	0.0613672
1	AX-88197122	59302998	A	G	0.0281135	0.070017	0.0434045	0.106717
1	AX-87863576	59303071	C	A	0.0287764	0.0665175	0.0424959	0.11752
1	AX-87821493	59348051	T	C	0.0768541	-0.00190833	0.0283814	0.946392
1	AX-87851977	59348116	T	C	0.0768541	-0.00396478	0.0283848	0.888913
1	AX-86980170	59365762	T	C	0.0640256	0.05348	0.030762	0.0821206
1	AX-88296170	59380751	G	A	0.423302	0.0270641	0.0164276	0.0994603
1	AX-86916558	59425197	A	G	0.0749045	-0.0402292	0.0295881	0.173943
1	AX-88074424	59517514	T	C	0.172892	0.011302	0.0209929	0.590321
1	AX-87356442	59553719	A	G	0.114521	0.0278526	0.0261649	0.287103
1	AX-96184588	59610501	G	A	0.350932	-0.0296668	0.0161879	0.0668542
1	AX-87259203	59610947	C	A	0.409966	-0.0170527	0.0158176	0.280998
1	AX-87679828	59661587	T	C	0.414957	-0.0151372	0.0153703	0.324705
1	AX-86921380	59669013	A	G	0.220151	-0.0364803	0.0192199	0.0576891
1	AX-87310563	59731664	A	C	0.317437	-0.026205	0.0166726	0.116011
1	AX-86923690	59732064	C	T	0.35296	-0.0191747	0.0166942	0.250729
1	AX-87774479	59736261	T	C	0.0794276	-0.0405282	0.0281159	0.149452
1	AX-87794094	59737074	G	A	0.254699	0.0213818	0.0186951	0.252745
1	AX-98303698	59739312	A	G	0.174686	-0.0176869	0.0204457	0.387001
1	AX-87328407	59742955	A	C	0.132847	0.017743	0.0229619	0.439691
1	AX-96184596	59747228	T	G	0.306909	0.00970051	0.0180837	0.591667
1	AX-87863421	59804359	A	C	0.0626998	-0.0329779	0.030871	0.285408
1	AX-88012833	59844469	A	G	0.472315	0.0417401	0.0161503	0.00975252
1	AX-88160974	59907593	T	C	0.165601	-0.0298397	0.021321	0.16165
1	AX-87153179	59960908	A	G	0.22058	-0.0314545	0.0185947	0.0907256
1	AX-96184603	60062867	A	G	0.432699	-0.0213212	0.0154038	0.166312
1	AX-87120775	60071443	A	G	0.400413	-0.0316048	0.0170021	0.0630449
1	AX-98314316	60091707	T	C	0.472198	-0.00573327	0.0155803	0.712887
1	AX-87782963	60096270	T	C	0.142595	0.0341549	0.0223127	0.125835
1	AX-97894975	60105732	T	C	0.44467	0.00020641	0.0162452	0.989862
1	AX-98301451	60108663	G	A	0.438314	0.00282458	0.0170203	0.868194
1	AX-87776770	60109929	G	A	0.434103	0.00216296	0.0171003	0.899347
1	AX-96184608	60164053	A	G	0.129221	-0.00375377	0.0219283	0.864079
1	AX-88068199	60213488	G	T	0.196405	-0.0175635	0.0189917	0.35507
1	AX-87258708	60262072	A	C	0.183381	0.00551077	0.0217888	0.800331
1	AX-96440149	60262368	G	A	0.191336	0.0102579	0.0204314	0.615621
1	AX-86958130	60262722	C	A	0.391952	0.00226652	0.016577	0.891247
1	AX-87375634	60263110	A	C	0.319309	-0.0116354	0.0174613	0.505184
1	AX-87038185	60273589	C	T	0.268619	-0.0261005	0.0180392	0.147931
1	AX-86925468	60289017	T	C	0.0613741	-0.0414273	0.0321363	0.197359
1	AX-87859889	60297614	C	A	0.108126	0.011504	0.027025	0.670342
1	AX-87170510	60317158	T	C	0.380605	-0.0105336	0.0167299	0.52894
1	AX-87404159	60330755	T	G	0.0852765	-0.0368833	0.0277194	0.183322
1	AX-98303702	60331915	A	C	0.0852765	-0.036073	0.0277	0.192823
1	AX-88142425	60332008	G	A	0.13312	0.0213189	0.0234695	0.363685
1	AX-87708078	60392762	A	G	0.0417999	-0.0359486	0.0411652	0.382512
1	AX-87703443	60394741	A	G	0.0418389	-0.0368596	0.0410802	0.369581
1	AX-87510781	60395377	C	T	0.0419169	-0.0375	0.0410103	0.360504
1	AX-87788423	60395487	G	C	0.274273	-0.000405793	0.018721	0.982707
1	AX-86963254	60405888	G	A	0.483545	-0.0113376	0.0156995	0.470194
1	AX-88193090	60429713	A	G	0.296654	-0.0069744	0.0171249	0.683812
1	AX-87696420	60438121	T	C	0.471536	-0.0173691	0.0172337	0.313524
1	AX-87619808	60439548	T	C	0.471497	-0.0168829	0.0172416	0.327484
1	AX-87657123	60452007	A	G	0.488419	-0.00100529	0.0167557	0.952158
1	AX-96311338	60452538	G	T	0.147352	0.0176887	0.0217239	0.415501
1	AX-87934472	60469992	C	T	0.0866802	-0.0255837	0.0266081	0.3363
1	AX-87407846	60539239	C	T	0.429619	0.00679201	0.0164391	0.679489
1	AX-88219937	60569653	C	G	0.13156	-0.00466805	0.023025	0.83934
1	AX-88002312	60587026	T	C	0.399906	0.00975768	0.0159266	0.540098
1	AX-87960594	60641466	T	C	0.22483	-0.0101486	0.0183014	0.579218
1	AX-98303706	60656056	A	G	0.110154	-0.0293241	0.0247483	0.23606
1	AX-96470564	60657499	A	C	0.13234	-0.0161737	0.0228553	0.479157
1	AX-98314329	60657565	A	G	0.132457	-0.0133007	0.0228191	0.559977
1	AX-97898470	60657712	A	C	0.132379	-0.0158139	0.0228228	0.488372
1	AX-87438303	60677728	C	A	0.375731	0.00230772	0.015889	0.884521
1	AX-87912578	60684788	G	A	0.221087	-0.0368036	0.0194307	0.0582128
1	AX-87295989	60720019	A	G	0.200421	-0.0385794	0.0191806	0.0442853
1	AX-87700766	60754705	G	A	0.344771	-0.0314924	0.0169803	0.0636474
1	AX-87580614	60830218	C	T	0.0901115	-0.025209	0.0277363	0.363413
1	AX-86918624	60876388	A	C	0.126024	-0.00112995	0.023577	0.961775
1	AX-87162420	60923740	C	T	0.142556	0.00374047	0.0222604	0.866558
1	AX-88126119	60966758	A	G	0.469898	0.033731	0.016704	0.0434524
1	AX-96184628	60972556	T	C	0.447867	-0.0318217	0.0161917	0.049379
1	AX-87507154	61068847	A	G	0.343679	-0.0290242	0.0169492	0.0868176
1	AX-88013946	61098527	T	A	0.480192	0.0341625	0.0162776	0.0358401
1	AX-87644544	61139878	C	T	0.480426	-0.00305254	0.0159702	0.848417
1	AX-87559895	61172978	T	C	0.313265	0.00681616	0.0169634	0.68782
1	AX-96471949	61233371	G	A	0.349021	-0.0341063	0.0169057	0.0436493
1	AX-87952497	61262246	T	G	0.13893	-0.0460825	0.0218908	0.0352819
1	AX-88132196	61397523	G	A	0.0770491	0.0769891	0.0302477	0.0109189
1	AX-96414257	61426243	A	G	0.349762	0.0248062	0.016921	0.142648
1	AX-87139798	61524715	C	T	0.350503	-0.0420287	0.0167011	0.0118519
1	AX-88178916	61581731	T	C	0.29217	0.00368454	0.0173485	0.831807
1	AX-88155896	61761850	G	A	0.44389	0.0155287	0.0164569	0.345376
1	AX-86983313	61871611	T	C	0.0419949	0.0369561	0.0367704	0.314872
1	AX-96302827	61899074	C	A	0.0810263	0.0145606	0.0276861	0.598945
1	AX-87925417	61908876	C	T	0.432348	-0.0327258	0.0158758	0.0392688
1	AX-88172303	62078322	G	C	0.34212	-0.0202812	0.0162663	0.212464
1	AX-88167464	62230797	C	T	0.464439	-0.00824988	0.0155864	0.596596
1	AX-88079151	62317339	G	A	0.187983	0.000573708	0.0210819	0.97829
1	AX-88206857	62383721	G	A	0.467051	0.0237655	0.0166179	0.152684
1	AX-88152565	62542770	T	G	0.305623	0.03298	0.0176912	0.0622927
1	AX-88153345	62579535	T	C	0.400608	0.0237334	0.0165736	0.152143
1	AX-88224201	62588750	G	A	0.353115	0.0461364	0.0171043	0.0069893
1	AX-96411357	62597856	T	C	0.326601	-0.0258024	0.0175031	0.140437
1	AX-98314325	62599092	C	T	0.143726	0.0842514	0.0244679	0.000574555
1	AX-98314326	62599634	T	G	0.0863293	0.0160293	0.0288342	0.578269
1	AX-87879927	62607418	C	T	0.273688	0.0133969	0.0178879	0.453895
1	AX-88158051	62618244	T	G	0.341652	-0.0212666	0.0166556	0.201658
1	AX-87989735	62753025	T	C	0.119785	0.013311	0.0243719	0.584955
1	AX-88131504	62797035	G	T	0.413671	-0.0122566	0.0160191	0.444197
1	AX-87460861	62878780	A	C	0.381424	-0.037021	0.0166542	0.0262207
1	AX-88304183	62938941	A	G	0.337986	0.0174505	0.0169659	0.303684
1	AX-87394680	62958426	G	A	0.359939	-0.00278567	0.0171064	0.870641
1	AX-87163018	62962201	T	C	0.215394	-0.0158911	0.019398	0.412666
1	AX-87373792	62964444	C	T	0.117484	0.00578965	0.0248698	0.815918
1	AX-96136413	62966151	C	A	0.406769	-0.0422442	0.0161197	0.00877606
1	AX-88267251	62994814	T	C	0.29993	-0.0234277	0.0184553	0.204288
1	AX-96136412	63008991	T	C	0.411058	0.0141286	0.0159668	0.376226
1	AX-96469033	63083544	G	T	0.308976	0.0057673	0.0175078	0.741843
1	AX-88162583	63095129	T	G	0.476722	0.0141754	0.0160625	0.377499
1	AX-88176323	63113670	A	C	0.339078	-0.00759755	0.0172141	0.658956
1	AX-88033589	63150122	G	A	0.339039	-0.00709493	0.0171204	0.67857
1	AX-96133108	63240243	C	A	0.475201	-0.0173555	0.0166555	0.297398
1	AX-88311367	63294339	C	A	0.448257	-0.002706	0.0170719	0.874058
1	AX-88000446	63371908	C	T	0.464517	0.0229658	0.0166384	0.167498
1	AX-87963526	63445133	T	C	0.449778	-0.0171652	0.0168716	0.308963
1	AX-88136762	63512676	G	A	0.344849	0.0145094	0.0171033	0.39625
1	AX-88088196	63550082	A	G	0.345356	0.0153906	0.016824	0.360297
1	AX-87924957	63644972	A	G	0.212431	-0.0178541	0.019958	0.371009
1	AX-96482307	63946066	G	A	0.303517	-0.0118568	0.018145	0.513469
1	AX-96230300	63964008	T	C	0.414646	-0.0111411	0.0173282	0.520258
1	AX-87326235	63984251	C	T	0.393863	-0.0115455	0.0172661	0.503699
1	AX-88079209	64008900	T	C	0.260041	0.00610424	0.0189503	0.747364
1	AX-96482305	64092046	A	G	0.370623	-0.0243726	0.0163054	0.134979
1	AX-87423701	64143331	A	C	0.395851	-0.0291608	0.016135	0.0707153
1	AX-87808976	64207496	C	A	0.41254	-0.0128205	0.016313	0.431921
1	AX-96341107	64220799	T	G	0.448569	-0.00585467	0.0167256	0.726307
1	AX-97897135	64232804	T	C	0.0715511	0.052416	0.0305871	0.0865907
1	AX-96174955	64232968	T	G	0.389885	-0.0190848	0.0168991	0.258754
1	AX-96489629	64233710	T	C	0.180847	-0.000416699	0.0208568	0.98406
1	AX-87271169	64234223	T	G	0.448335	-0.00807282	0.0167256	0.629335
1	AX-87408002	64252753	A	G	0.20549	-0.0400596	0.0194828	0.0397684
1	AX-87911336	64363309	G	T	0.326055	0.0189911	0.0171476	0.268074
1	AX-87872078	64381225	A	C	0.323286	0.0161194	0.0172598	0.350342
1	AX-88124664	64475736	T	C	0.102901	0.0146264	0.0251301	0.560549
1	AX-87885861	64856600	A	G	0.427981	-0.01646	0.0159095	0.300854
1	AX-87873915	64887981	T	C	0.298058	-0.0212107	0.0166926	0.203848
1	AX-86946722	64907264	T	G	0.349255	-0.0117119	0.0166951	0.482982
1	AX-88052578	65039444	G	T	0.135148	-0.0346517	0.0215887	0.108476
1	AX-88011402	65079298	C	G	0.0492085	0.0267059	0.0352296	0.44842
1	AX-87995943	65177792	G	A	0.339897	-0.00671774	0.0176185	0.702988
1	AX-88112223	65273796	G	A	0.351166	0.0101723	0.0161922	0.529859
1	AX-87885035	65303416	A	C	0.440147	-0.0380642	0.0161656	0.0185405
1	AX-87908981	65322390	C	T	0.407666	0.02014	0.0159157	0.205722
1	AX-88065188	65445813	A	G	0.23415	-0.00433311	0.0202229	0.830338
1	AX-88180110	65560179	T	C	0.210832	0.0174407	0.0192352	0.364562
1	AX-87379025	65574855	A	G	0.201942	0.0149146	0.0213641	0.485108
1	AX-88222196	65642686	C	T	0.118108	0.00198781	0.024197	0.934526
1	AX-87599143	65810785	C	A	0.185877	0.00926433	0.0203057	0.648216
1	AX-88130475	65896925	G	T	0.415425	0.00920927	0.0156642	0.556586
1	AX-96491833	65946164	G	A	0.404235	0.000785396	0.0161447	0.9612
1	AX-87571895	66015933	T	C	0.169383	0.0242995	0.0220511	0.270478
1	AX-88007124	66021447	C	T	0.105631	0.0209308	0.0251707	0.405661
1	AX-87783108	66068427	T	C	0.130859	-0.0257875	0.0249866	0.302047
1	AX-87612721	66091417	C	A	0.357015	-0.028721	0.0167504	0.0864104
1	AX-87378789	66118859	A	G	0.484988	0.00955519	0.0167538	0.568455
1	AX-96481786	66119309	A	G	0.485495	0.008853	0.0167545	0.597226
1	AX-87888077	66122636	G	A	0.477111	-0.0176142	0.0167352	0.292559
1	AX-86994715	66148881	G	T	0.320362	0.018907	0.016425	0.249684
1	AX-87488102	66148982	A	G	0.0976371	-0.00121987	0.0253009	0.961545
1	AX-87152164	66159162	A	C	0.195079	-0.0138775	0.0191619	0.468927
1	AX-87869409	66167187	T	C	0.0540435	-0.0329284	0.0327761	0.315066
1	AX-87929429	66212380	G	T	0.413788	-0.0287819	0.0166779	0.0843916
1	AX-87776715	66219969	T	C	0.397021	0.00104408	0.0166958	0.950136
1	AX-86922559	66235142	G	T	0.107775	-0.0202697	0.0249353	0.416279
1	AX-88025777	66281368	G	T	0.499376	0.0255768	0.0159283	0.108329
1	AX-88171599	66316174	T	C	0.468338	0.0278969	0.016033	0.0818644
1	AX-96133159	66337714	C	T	0.454769	-0.00157352	0.0159378	0.921354
1	AX-87895404	66346216	T	C	0.316892	0.0409135	0.0174087	0.0187642
1	AX-87508518	66381577	C	A	0.0739687	-0.0348228	0.028311	0.218693
1	AX-87830916	66394772	G	A	0.0647664	0.0469801	0.031439	0.13509
1	AX-87506262	66461528	A	G	0.385323	-0.0171137	0.0149501	0.252325
1	AX-88117749	66502059	A	G	0.155112	0.000522983	0.0224325	0.9814
1	AX-88151248	66557280	T	C	0.0959214	-0.0160384	0.0287852	0.577409
1	AX-87574494	66675586	T	G	0.128636	-0.00587584	0.0228321	0.796908
1	AX-98314287	66707516	T	C	0.223466	-0.0103831	0.0183855	0.572248
1	AX-87425027	66766504	G	A	0.490915	0.0111945	0.0157829	0.478151
1	AX-96230426	66805177	C	A	0.222725	-0.0446235	0.0184092	0.0153515
1	AX-96497169	66854067	T	C	0.474382	-0.000372429	0.0160328	0.981467
1	AX-88083288	66876890	T	C	0.300866	0.0037705	0.0174213	0.828652
1	AX-87970015	66902512	T	C	0.334984	-0.0161334	0.0171332	0.346372
1	AX-88153099	67140942	A	G	0.197458	-0.00767329	0.0199469	0.70047
1	AX-88149946	67215994	T	G	0.0838727	-0.00510393	0.0289451	0.860034
1	AX-88169616	67362759	A	G	0.422717	-0.00452395	0.0163437	0.781933
1	AX-88230875	67384243	T	C	0.240973	0.0107289	0.0188587	0.569415
1	AX-96133181	67414927	T	C	0.240544	0.012377	0.0188136	0.510619
1	AX-87696286	67448235	T	C	0.240973	0.00570928	0.0180371	0.751601
1	AX-96194371	67465702	C	T	0.381541	-0.000774891	0.0166359	0.962848
1	AX-88108058	67679592	G	T	0.128051	0.00408402	0.0226483	0.856898
1	AX-87422522	67693089	A	G	0.141114	-0.0122624	0.0226636	0.588464
1	AX-87365180	67748832	T	C	0.201162	-0.00792964	0.0203928	0.697391
1	AX-98314294	67763722	G	T	0.260508	0.0332758	0.0189038	0.0783616
1	AX-87173113	67766058	A	G	0.353817	0.0171917	0.0168404	0.307322
1	AX-98303678	67777345	A	G	0.165172	-0.00309489	0.0217577	0.886888
1	AX-88188987	67829277	A	G	0.299696	0.0150082	0.0178368	0.400112
1	AX-96431979	67838475	G	T	0.283631	-0.0187973	0.0172208	0.275034
1	AX-88136781	67867506	A	G	0.329681	0.0097397	0.017295	0.573333
1	AX-87738901	68057885	G	T	0.387	0.0148918	0.0178378	0.403807
1	AX-87771515	68236017	A	G	0.35062	0.0284122	0.0188086	0.130891
1	AX-87539753	68269199	T	C	0.0801684	-0.0260368	0.029901	0.383882
1	AX-87806920	68327206	T	C	0.406184	0.00418251	0.0170836	0.806591
1	AX-88171597	68347700	T	C	0.401622	0.023081	0.0167903	0.169235
1	AX-87025089	68482440	G	A	0.316034	-0.0077526	0.0173884	0.655706
1	AX-87928020	68489059	C	A	0.0646885	-0.0308775	0.0332544	0.353136
1	AX-88146139	68516385	A	G	0.0610622	-0.0250446	0.0344688	0.46748
1	AX-86915488	68556960	G	A	0.405872	-0.00811585	0.0167239	0.627474
1	AX-98295825	68610840	C	T	0.222491	-0.00281155	0.0198115	0.887147
1	AX-98314297	68617585	G	A	0.4288	-0.0316432	0.0153198	0.0388751
1	AX-87526206	68683597	T	G	0.188294	0.00360499	0.0206365	0.861323
1	AX-87366775	68721321	G	T	0.457069	0.0121742	0.016533	0.461512
1	AX-87250988	68736641	A	G	0.374639	0.0213156	0.0167324	0.202695
1	AX-87337574	68737676	C	T	0.36957	0.00680206	0.0170729	0.690327
1	AX-96454427	68740938	C	A	0.4644	0.0309454	0.0166986	0.0638587
1	AX-87690974	68741472	T	G	0.312914	0.00528029	0.0174826	0.762629
1	AX-96259192	68782417	A	G	0.118927	0.0124732	0.0244281	0.609625
1	AX-96461555	68790971	T	C	0.379942	-0.0119033	0.016769	0.477802
1	AX-88100854	68820829	T	G	0.147001	-0.0206348	0.022199	0.352609
1	AX-88175313	68923219	A	G	0.356235	-0.0237382	0.0166666	0.15436
1	AX-87000852	69036147	G	A	0.225415	-0.0251777	0.0185648	0.175033
1	AX-87181774	69036947	G	A	0.306325	-0.028672	0.0173154	0.0977486
1	AX-96152759	69123514	T	C	0.272791	-0.00558434	0.0189302	0.767997
1	AX-88190599	69145263	C	T	0.19621	0.00241499	0.0208609	0.907838
1	AX-97869420	69163223	G	T	0.356664	-0.00915388	0.0175095	0.601116
1	AX-87070422	69227992	G	T	0.492513	0.0274529	0.0157053	0.0804637
1	AX-96276188	69260067	T	G	0.313577	-0.0198727	0.0170768	0.244534
1	AX-96276196	69405353	A	G	0.280239	0.00214965	0.0181371	0.905654
1	AX-87569641	69422796	G	A	0.494073	0.00903065	0.0166379	0.587285
1	AX-87703888	69431646	G	A	0.494697	0.0136223	0.016503	0.409121
1	AX-87846503	69498317	C	T	0.487405	0.00491031	0.0158267	0.756367
1	AX-87529122	69512401	C	T	0.322779	-0.000511074	0.0176887	0.97695
1	AX-98323241	69512626	T	C	0.243352	-0.00859152	0.0188901	0.649242
1	AX-86942765	69612042	A	G	0.494151	-0.00459818	0.0164448	0.779774
1	AX-87937235	69653163	T	G	0.189113	0.0277775	0.0223714	0.214366
1	AX-88069418	69695535	T	G	0.28792	-0.00980574	0.0176104	0.577654
1	AX-86957226	69899100	C	A	0.31155	0.00736314	0.01715	0.667677
1	AX-87013896	70039078	C	T	0.0506902	-0.0190714	0.0338196	0.572811
1	AX-87913165	70049985	G	T	0.102433	-0.00909622	0.0298685	0.760715
1	AX-87153005	70098310	C	T	0.308859	-0.00492636	0.0180328	0.784708
1	AX-87444653	70119140	G	T	0.314396	-0.00639167	0.0180099	0.722666
1	AX-88041184	70161733	G	C	0.30496	0.00776798	0.0178104	0.662729
1	AX-96441653	70532509	T	C	0.371286	-0.0199574	0.0163205	0.221389
1	AX-87941077	70678378	C	T	0.305428	0.00771912	0.0169642	0.649092
1	AX-87961352	70779992	A	G	0.167278	0.0108062	0.022192	0.626299
1	AX-87598907	70860405	A	G	0.254114	0.00249494	0.0187266	0.894012
1	AX-87705102	70945388	C	A	0.493527	-0.00942404	0.0158908	0.553149
1	AX-87920929	71125835	T	G	0.438977	0.0220381	0.0159311	0.16656
1	AX-88223320	71225398	G	T	0.172697	-0.0139874	0.0216435	0.518109
1	AX-87404152	71349396	C	T	0.239063	0.0201981	0.0189944	0.287613
1	AX-96482965	71375342	A	G	0.495945	0.0131284	0.0163277	0.421366
1	AX-98323223	71383612	A	G	0.386805	0.0208219	0.0166348	0.210675
1	AX-86960120	71405183	A	G	0.121695	0.0438325	0.0258739	0.0902497
1	AX-87952075	71420436	C	A	0.418623	-0.00643751	0.0164587	0.6957
1	AX-96493409	71448952	G	A	0.337324	0.0163842	0.0172137	0.341194
1	AX-88046830	71545305	G	T	0.276222	0.0108559	0.0182811	0.552624
1	AX-96455668	71605390	G	A	0.445255	-0.00140885	0.0162398	0.930868
1	AX-87693921	71673211	G	C	0.341652	-0.00877908	0.0170579	0.606788
1	AX-88224331	71706740	C	T	0.280434	-0.00813838	0.0172899	0.637854
1	AX-96154079	71718211	T	C	0.242728	-0.0257561	0.0195091	0.186765
1	AX-98309406	71719004	G	A	0.296343	-0.0139974	0.0181504	0.440593
1	AX-98309404	71720065	C	T	0.481869	0.0214558	0.0161218	0.183237
1	AX-96154080	71725341	A	G	0.434181	-0.0447954	0.016859	0.0078827
1	AX-98309407	71735256	G	A	0.454886	-0.006292	0.0159496	0.693216
1	AX-88254043	71787941	T	C	0.257428	-0.0333693	0.0184912	0.0711365
1	AX-87815726	71884823	G	A	0.0789597	0.00890467	0.0288142	0.757293
1	AX-87911031	71975885	T	C	0.473173	-0.0141059	0.016357	0.38848
1	AX-87828998	72199749	C	A	0.305116	0.00170252	0.0170744	0.920573
1	AX-87051076	72236836	G	A	0.175193	0.0100557	0.0215698	0.641076
1	AX-87324090	72247137	A	G	0.325353	0.00213576	0.0174565	0.902624
1	AX-87673528	72301844	C	T	0.406418	0.00795222	0.0174421	0.648447
1	AX-96154096	72313138	T	C	0.303322	-0.0164759	0.0175691	0.348357
1	AX-98303098	72357368	T	C	0.396865	0.0252072	0.0167513	0.132379
1	AX-96434553	72453227	A	G	0.0935429	0.0138846	0.0260168	0.593565
1	AX-87113683	72453356	T	A	0.0998986	0.053277	0.0284501	0.0611173
1	AX-87174549	72453448	T	C	0.193208	0.0323483	0.0206387	0.11703
1	AX-98309412	72468739	C	T	0.231654	-0.0359351	0.0195049	0.0654217
1	AX-87959199	72506930	G	A	0.411019	-0.010623	0.0160301	0.507529
1	AX-88146865	72544234	T	G	0.310614	0.0188628	0.0181988	0.299977
1	AX-96308274	72566562	T	C	0.160376	-0.0205495	0.0220114	0.350519
1	AX-98299979	72570755	T	G	0.336895	-0.0129299	0.0166426	0.437208
1	AX-96473627	72592205	C	T	0.148912	0.0127564	0.0217859	0.55819
1	AX-87698370	72614293	G	A	0.2616	0.018137	0.0188099	0.334935
1	AX-87632688	72614300	T	C	0.261444	0.0186719	0.0188087	0.320843
1	AX-87742852	72676827	T	G	0.150121	-0.0356138	0.0218882	0.103721
1	AX-98299980	72800446	C	T	0.363799	0.00839279	0.0169556	0.620611
1	AX-87986376	72863261	T	G	0.14049	0.0157569	0.0226977	0.487553
1	AX-88247453	72871151	C	T	0.276027	-0.0082888	0.0184049	0.652452
1	AX-87153338	72897703	G	A	0.258754	0.0308077	0.0199011	0.121612
1	AX-88204679	72929337	A	G	0.147079	-0.00827804	0.0219734	0.706375
1	AX-87939362	72939674	C	T	0.420923	-0.0225421	0.0164803	0.17137
1	AX-88150214	73002732	T	C	0.414957	-0.0190559	0.0167285	0.254651
1	AX-88234413	73015313	C	T	0.320713	-0.00881805	0.018315	0.630185
1	AX-87713691	73069881	G	A	0.361616	0.0053891	0.0180345	0.765076
1	AX-87350936	73087841	G	A	0.175271	-0.0112525	0.0229181	0.623434
1	AX-88073788	73094519	T	C	0.32161	-0.0144685	0.017285	0.402561
1	AX-88154025	73118844	G	A	0.423068	0.0131857	0.0169462	0.436514
1	AX-96500533	73199139	C	A	0.461047	-0.0153307	0.0158335	0.332923
1	AX-87266961	73199947	A	G	0.449856	-0.0071028	0.0167291	0.671144
1	AX-88141176	73261159	C	T	0.369141	0.00963877	0.0170735	0.572383
1	AX-88281962	73279012	C	A	0.285074	-0.0202573	0.0174217	0.244925
1	AX-87032577	73342786	C	T	0.303829	-0.0116967	0.0181202	0.5186
1	AX-88003852	73395955	C	T	0.367348	0.00188645	0.0164799	0.908865
1	AX-87162157	73423811	C	A	0.252125	-0.0231904	0.0187553	0.216282
1	AX-88024592	73625867	T	C	0.0761522	-0.0337278	0.0306297	0.270833
1	AX-87948901	73689638	T	C	0.388287	0.0256491	0.0175193	0.143181
1	AX-88153302	73699852	A	G	0.335335	-0.0204283	0.0173091	0.237919
1	AX-87135577	73737483	A	G	0.103291	-0.00900635	0.0265764	0.734696
1	AX-87920503	73776394	T	G	0.0704593	-0.0579769	0.0315852	0.0664209
1	AX-88314850	73821434	G	T	0.103213	-0.023093	0.0239745	0.335431
1	AX-87811481	73842393	A	G	0.0575528	-0.0262431	0.0322902	0.416375
1	AX-87148971	73850254	T	C	0.142439	0.0138834	0.0235612	0.555696
1	AX-96481045	73894128	G	A	0.501131	-0.00399234	0.0165331	0.809186
1	AX-88164903	73946131	A	G	0.487795	0.0252299	0.0157755	0.109752
1	AX-87734562	73975726	G	A	0.101965	-0.0229005	0.0263891	0.385504
1	AX-88013780	73990250	T	C	0.020549	-0.136259	0.0682675	0.0459385
1	AX-86986895	74066051	C	T	0.276417	-0.0169551	0.018761	0.366132
1	AX-87953038	74113710	T	C	0.433596	-0.0049278	0.0169646	0.771452
1	AX-87793735	74141397	G	A	0.443383	0.00881717	0.0163338	0.589327
1	AX-87502574	74209764	A	G	0.417999	-0.014219	0.017654	0.420574
1	AX-88021739	74220380	G	A	0.139554	-0.010324	0.022215	0.642125
1	AX-97887627	74255961	C	T	0.498947	0.0262778	0.0171881	0.126305
1	AX-97876398	74260267	A	C	0.457342	0.0326377	0.0166124	0.0494535
1	AX-97895128	74307732	C	T	0.332644	-0.0241229	0.0170667	0.157525
1	AX-96293777	74310370	A	G	0.329837	-0.0202637	0.0172146	0.239147
1	AX-96437537	74316809	T	G	0.371286	-0.0142853	0.01714	0.404593
1	AX-87885457	74324989	G	C	0.253295	0.00788653	0.0181351	0.663652
1	AX-88009206	74370562	C	T	0.493059	-0.0170834	0.0157805	0.279002
1	AX-88129855	74370640	T	G	0.105514	-0.0112323	0.0218727	0.607581
1	AX-87658902	74434116	G	T	0.457264	0.00536791	0.0164415	0.744058
1	AX-87961289	74508645	A	G	0.16061	0.0179621	0.0206015	0.383271
1	AX-88091859	74614175	A	G	0.346526	-0.0153129	0.0166142	0.356697
1	AX-87601892	74628356	A	T	0.489511	-0.0107521	0.0168848	0.524262
1	AX-87935875	74671633	T	C	0.235865	-0.0237336	0.0190586	0.213025
1	AX-87895717	74763057	C	G	0.432933	-0.0315536	0.0169086	0.0620228
1	AX-96220017	74805965	T	G	0.0405131	-0.018437	0.041077	0.653547
1	AX-87979492	74835025	T	C	0.0751384	0.0396592	0.0321408	0.217232
1	AX-88291640	74912483	G	A	0.20974	0.0357715	0.0194065	0.0652885
1	AX-87896148	74924891	A	G	0.202917	0.0395938	0.020135	0.0492511
1	AX-96128620	74952986	G	A	0.320752	0.000983606	0.0173975	0.954914
1	AX-87854177	74958043	T	C	0.39628	0.00395803	0.0168957	0.814782
1	AX-87403091	75005214	C	T	0.143882	-0.0171941	0.0217213	0.428608
1	AX-96170597	75037218	G	T	0.168915	0.00858672	0.0217023	0.692357
1	AX-88041452	75070282	T	C	0.332839	-0.00190472	0.0175907	0.913774
1	AX-87123782	75103263	T	G	0.43613	-0.0192694	0.0162953	0.237002
1	AX-96443057	75119051	G	T	0.471458	-0.0254862	0.0166038	0.124794
1	AX-88171275	75149282	T	C	0.147664	0.0227349	0.0239163	0.341806
1	AX-87907812	75155354	T	G	0.280668	0.00557189	0.018901	0.768152
1	AX-88022946	75219666	A	G	0.310848	0.00210065	0.0182205	0.908215
1	AX-87280752	75220068	C	A	0.24534	-0.00521728	0.0181506	0.773773
1	AX-88007972	75243421	A	T	0.282773	0.0076394	0.0183062	0.67645
1	AX-98312060	75349242	C	A	0.309171	0.017704	0.0177106	0.31749
1	AX-86996968	75368687	G	T	0.272986	0.0306643	0.0180557	0.0894484
1	AX-96295860	75390320	A	G	0.348943	-0.0150969	0.0168461	0.370165
1	AX-88087038	75414424	T	C	0.440809	-0.0200766	0.0169563	0.236406
1	AX-87708222	75454826	G	T	0.462021	0.0198936	0.0162623	0.221219
1	AX-88117492	75468022	G	T	0.484013	0.0301412	0.016956	0.0754684
1	AX-87953209	75558689	A	G	0.163495	-0.00441001	0.0208209	0.832257
1	AX-96295857	75587157	C	T	0.253139	0.005822	0.0181826	0.748819
1	AX-96219981	75598173	G	A	0.242962	-0.0123597	0.018745	0.509664
1	AX-87073913	75653455	A	G	0.358574	-0.0155857	0.0165273	0.345666
1	AX-88122234	75710344	G	C	0.30574	-0.0341545	0.0171556	0.0464951
1	AX-87014831	75744592	C	A	0.303985	0.038488	0.0196606	0.0502753
1	AX-97899129	75766092	T	C	0.278445	-0.02282	0.0180236	0.205471
1	AX-87736205	75769203	T	G	0.0754894	0.00219923	0.0295963	0.940766
1	AX-87884384	75935312	T	G	0.481362	0.0151127	0.0166352	0.363628
1	AX-87578721	76001725	C	A	0.461397	-0.00344841	0.0170707	0.839911
1	AX-98305528	76069144	G	A	0.461787	0.0161908	0.017529	0.355665
1	AX-88159452	76103420	G	A	0.377993	0.0263652	0.0180636	0.144407
1	AX-88252404	76125918	A	G	0.502535	0.0039507	0.0176155	0.822544
1	AX-98317165	76158100	G	A	0.0511581	0.00843346	0.035138	0.810323
1	AX-88303440	76233594	T	C	0.329291	-0.026754	0.0176402	0.129354
1	AX-87915664	76259254	T	C	0.0695625	-0.00724762	0.0286829	0.800515
1	AX-87878534	76342937	G	A	0.431295	-0.0216729	0.0175119	0.215859
1	AX-96151119	76348210	T	G	0.431178	-0.020931	0.0175005	0.231688
1	AX-87171998	76379887	G	A	0.206738	-0.013759	0.0191016	0.471336
1	AX-98305557	76407318	C	T	0.294432	0.00205856	0.0183222	0.910543
1	AX-96492582	76410359	T	C	0.207323	-0.0170403	0.0194522	0.381025
1	AX-87899286	76438216	A	C	0.187125	-0.0319999	0.0201545	0.112346
1	AX-87015311	76524815	C	T	0.237113	0.000220367	0.01985	0.991142
1	AX-87785430	76555364	A	G	0.250409	-0.00467615	0.0184501	0.799921
1	AX-88216019	76592971	G	C	0.203969	-0.0114807	0.019047	0.54667
1	AX-96493764	76615710	A	C	0.383023	-0.0150082	0.0170632	0.379095
1	AX-87757114	76616112	C	T	0.482843	0.00776094	0.0177089	0.661204
1	AX-87634157	76689704	A	G	0.129533	7.41681e-05	0.0232784	0.997458
1	AX-88256539	76729890	T	C	0.464205	0.0135763	0.0167526	0.417709
1	AX-86949953	76789457	A	G	0.392888	0.037006	0.0177693	0.0372891
1	AX-88242988	76848761	C	A	0.46748	0.0268908	0.0168992	0.111553
1	AX-87872319	76933429	A	C	0.181042	0.00405048	0.0205874	0.844027
1	AX-88107316	77061714	G	A	0.372105	-0.000270381	0.0181659	0.988125
1	AX-88042060	77104793	C	A	0.289207	-0.0267498	0.0179136	0.135366
1	AX-88021515	77239287	A	G	0.394759	-0.0112511	0.0163736	0.491989
1	AX-87095712	77419496	G	T	0.340716	-0.00850822	0.0173898	0.624654
1	AX-87969576	77438520	C	A	0.443773	0.000221366	0.0165908	0.989354
1	AX-87162290	77483544	G	A	0.480582	-0.0107631	0.0168885	0.523926
1	AX-87356380	77496462	T	C	0.444592	0.0160389	0.0170551	0.347004
1	AX-97901622	77518328	C	T	0.287491	-0.00847741	0.0181603	0.640635
1	AX-87394195	77518796	C	T	0.400998	-0.00933217	0.0171338	0.585984
1	AX-88301599	77553909	C	T	0.251579	-0.0273123	0.0193826	0.158802
1	AX-88043226	77615430	G	T	0.391952	-0.00535133	0.0170066	0.753019
1	AX-86971986	77653890	A	C	0.072331	-0.0214259	0.0324219	0.508711
1	AX-96453756	77659926	C	A	0.213172	-0.0105227	0.0207958	0.612855
1	AX-87104528	77660646	T	C	0.164002	-0.0124318	0.0236793	0.599579
1	AX-87899871	77661504	A	C	0.164002	-0.0124318	0.0236793	0.599579
1	AX-87425999	77661665	G	A	0.195586	-0.0124765	0.02156	0.562799
1	AX-96431044	77662259	C	A	0.164041	-0.0123882	0.0236687	0.600696
1	AX-87924586	77688188	T	C	0.238751	0.0243752	0.0208596	0.242591
1	AX-88080921	77868059	C	T	0.213562	0.00430355	0.0190219	0.821013
1	AX-96307006	77928024	C	A	0.447477	-0.0093931	0.016398	0.566766
1	AX-87181047	77936034	A	G	0.0858224	-0.00907475	0.0266529	0.733496
1	AX-96307004	77937470	A	C	0.328901	-0.0209803	0.0176937	0.235723
1	AX-87482431	77938105	C	T	0.199173	-0.0208674	0.0206123	0.311357
1	AX-98317162	77942709	G	A	0.246354	0.025398	0.0176245	0.149567
1	AX-87929636	78015357	T	C	0.423029	-0.016868	0.0158589	0.287497
1	AX-88200578	78057890	T	G	0.340131	0.0134463	0.017465	0.44136
1	AX-98305548	78100161	G	A	0.412735	0.000127444	0.0163856	0.993794
1	AX-87388546	78101153	T	C	0.30301	-0.00204415	0.0179425	0.909295
1	AX-87396935	78110044	A	C	0.453833	0.002824	0.0168444	0.866856
1	AX-88309969	78142485	A	G	0.310029	-0.00113031	0.0179782	0.949869
1	AX-88075768	78153780	C	T	0.37616	-0.0307704	0.0170758	0.0715471
1	AX-87880098	78266767	T	C	0.449583	-0.0391585	0.0172545	0.0232402
1	AX-87490082	78282395	G	T	0.422093	0.0281113	0.0167604	0.0934956
1	AX-96192756	78300602	T	G	0.380917	0.0187343	0.0171386	0.274345
1	AX-88015263	78300853	C	T	0.307494	-0.0220377	0.0179735	0.220154
1	AX-96192755	78333522	G	A	0.361733	0.0252916	0.0181648	0.163819
1	AX-87257292	78361965	G	A	0.482375	0.00861997	0.0171466	0.615159
1	AX-87999944	78384849	G	A	0.231966	-0.00358163	0.0197285	0.855939
1	AX-87138521	78459593	A	C	0.154488	0.0203157	0.0235953	0.389235
1	AX-87868432	78470949	A	G	0.0871091	0.0122881	0.0284936	0.666281
1	AX-88256832	78511753	C	A	0.416361	0.0289766	0.0170827	0.0898383
1	AX-96418310	78536096	A	G	0.400218	0.0320731	0.0173442	0.064427
1	AX-88164910	78586103	C	A	0.459487	0.0210281	0.0161731	0.193534
1	AX-96437570	78615971	C	A	0.192038	-0.000632693	0.0195438	0.974175
1	AX-97882306	78626232	G	A	0.315878	0.0394579	0.0174689	0.0238988
1	AX-98305551	78660254	A	G	0.158231	0.0454165	0.0220146	0.0391105
1	AX-97870178	78661397	G	T	0.337597	-0.00300519	0.018116	0.868247
1	AX-87182791	78671912	T	C	0.218475	-0.0124225	0.0214174	0.561903
1	AX-87404010	78697258	T	C	0.206582	-0.000313628	0.0209199	0.988039
1	AX-96418302	78732272	T	C	0.447633	0.0134779	0.0163936	0.410994
1	AX-96151084	78774881	T	C	0.382438	-0.0103118	0.0165203	0.532503
1	AX-88187843	78886717	G	C	0.375575	0.00637227	0.0167772	0.704082
1	AX-87882428	78917625	T	C	0.107034	-0.0207641	0.0255856	0.417049
1	AX-96306994	78956164	T	G	0.398737	-0.0129619	0.017102	0.448501
1	AX-86920075	79018969	T	C	0.228028	0.03016	0.0201822	0.135075
1	AX-87096302	79215099	T	G	0.49614	0.00914327	0.0171956	0.594919
1	AX-87147778	79350855	T	C	0.491812	0.0184739	0.0171465	0.281294
1	AX-87689173	79385135	G	A	0.368362	-0.00377043	0.0171549	0.826037
1	AX-96196393	79385600	G	A	0.371754	-0.00418455	0.0169086	0.804537
1	AX-87648765	79387673	C	A	0.399478	-0.000911497	0.0166435	0.956325
1	AX-88025675	79629010	C	T	0.382828	-0.00425214	0.0172347	0.805125
1	AX-88103343	79724707	C	G	0.426421	0.015553	0.0176672	0.378679
1	AX-88286673	79795746	T	C	0.415464	-0.000579339	0.0168719	0.972608
1	AX-87920854	80029697	T	C	0.125634	-0.00379876	0.0244583	0.876572
1	AX-87913791	80335844	T	C	0.312875	0.010286	0.0179709	0.567072
1	AX-88097529	80381318	T	G	0.198004	2.95571e-07	0.0209239	0.999989
1	AX-87258882	80396393	T	G	0.418701	0.000172242	0.0173185	0.992065
1	AX-88307536	80409986	A	G	0.484676	-0.00988819	0.0175439	0.573009
1	AX-96154893	80418802	G	A	0.178507	0.0153472	0.0217646	0.48072
1	AX-87676552	80449764	G	A	0.0859003	0.00589074	0.0297217	0.842891
1	AX-87252980	80453111	A	C	0.0733838	-0.00202235	0.0330176	0.95116
1	AX-87022667	80454201	C	A	0.0762692	-0.014383	0.0311202	0.643954
[truncated: 48,099 more rows]

## Sheet: ST4
Table S4: Summary statistics of variants associated with AGD for YC2016N
Chr	SNP	bp	A1	A2	Freq	b	se	p
1	AX-88308528	61293	C	T	0.371137	0.0238649	0.0495954	0.63038
1	AX-87101513	107201	A	G	0.0598205	-0.0311276	0.123163	0.800473
1	AX-97898780	428342	A	G	0.262961	-0.0172689	0.0572891	0.763084
1	AX-97895216	428896	A	G	0.26321	-0.0192348	0.0572524	0.736897
1	AX-98298674	499891	T	G	0.0353938	0.116753	0.132328	0.377615
1	AX-88243204	549537	G	A	0.257727	-0.0206192	0.0548784	0.707122
1	AX-96476823	587861	C	T	0.424726	0.00980717	0.0516431	0.849385
1	AX-98297057	588202	G	A	0.424975	0.0111004	0.0516872	0.829954
1	AX-87004556	603863	T	C	0.444915	-0.0579174	0.0523328	0.268418
1	AX-98305370	614930	T	C	0.451894	-0.109665	0.0495226	0.0267986
1	AX-87570394	666195	T	C	0.032652	0.133153	0.13254	0.315075
1	AX-98322157	681399	C	T	0.19666	0.0929135	0.0587302	0.11364
1	AX-97890909	681517	T	G	0.656281	-0.014257	0.051558	0.782146
1	AX-98315132	706239	T	C	0.458873	-0.0514031	0.0506846	0.310499
1	AX-88122365	748231	C	T	0.416002	0.0117196	0.0487498	0.810018
1	AX-96494345	917377	A	G	0.518694	-0.0787724	0.0499851	0.115045
1	AX-87151639	917733	C	T	0.383599	-0.0711671	0.0519496	0.17071
1	AX-87402871	986000	A	C	0.232054	0.0416791	0.0587963	0.478403
1	AX-87571026	1053997	G	A	0.210369	0.077841	0.0601164	0.195376
1	AX-88112996	1143215	G	T	0.374128	-0.00454978	0.0528793	0.931434
1	AX-96460597	1963983	A	G	0.339731	0.0217052	0.0517501	0.674906
1	AX-88147047	2301416	C	A	0.403789	0.00862063	0.0507662	0.865159
1	AX-98318440	2325685	A	G	0.241775	-0.0419785	0.0591183	0.477657
1	AX-87302024	2354990	C	T	0.422233	-0.0500935	0.0468382	0.284844
1	AX-88101827	2453117	A	C	0.299352	-0.00565051	0.0519892	0.913451
1	AX-87862952	2536338	C	T	0.110419	0.0365805	0.078655	0.641877
1	AX-86959503	2536883	C	A	0.468345	0.0584802	0.0489166	0.231888
1	AX-96501074	2551437	C	T	0.340728	-0.00621265	0.0523621	0.905554
1	AX-96224916	2589184	T	C	0.214357	0.0187926	0.0591269	0.750611
1	AX-87901771	2624109	G	T	0.293121	0.0631137	0.0507153	0.213327
1	AX-96464839	2651615	A	G	0.115653	-0.134547	0.0748548	0.0722656
1	AX-87581793	2658180	A	G	0.143071	0.00325707	0.070202	0.962995
1	AX-97898628	2658715	C	T	0.0767697	-0.070469	0.0915095	0.441257
1	AX-87477594	2692858	T	G	0.22682	0.0115873	0.0599027	0.846618
1	AX-87460327	2825709	G	A	0.265454	-0.00637944	0.0552006	0.907995
1	AX-87844465	3088992	G	A	0.174477	0.0409786	0.0646846	0.526398
1	AX-88067615	3107082	T	G	0.332502	0.0289732	0.0543693	0.594106
1	AX-87764918	3143948	C	T	0.407278	-0.00935827	0.0490834	0.848792
1	AX-88210346	3390530	C	A	0.308824	-0.0319476	0.05117	0.532403
1	AX-88231614	3446763	A	C	0.0219342	0.00657805	0.166061	0.968402
1	AX-98302076	3463629	C	T	0.498504	-0.0141014	0.0484485	0.771005
1	AX-87675756	3495488	T	C	0.227817	-0.0317781	0.0560739	0.570906
1	AX-88065157	3533407	C	T	0.196411	-0.0416674	0.061438	0.497643
1	AX-87115978	3570954	T	C	0.114905	0.0256666	0.076216	0.736297
1	AX-88310895	3601043	G	T	0.455633	-0.00962261	0.0490237	0.844387
1	AX-98297546	3683499	G	A	0.234048	0.0129351	0.055107	0.81442
1	AX-98326502	3694627	G	T	0.237288	0.0300571	0.0562474	0.593083
1	AX-88182327	3917683	A	C	0.497009	-0.0792787	0.0516247	0.124618
1	AX-88235092	4037261	T	C	0.26994	0.0499569	0.0533797	0.349337
1	AX-88158361	4195054	C	G	0.539631	-0.0427081	0.0509861	0.402232
1	AX-98326371	4238463	A	G	0.345962	-0.0245625	0.0516803	0.634588
1	AX-97880601	4238504	C	A	0.111416	-0.0956748	0.0768394	0.213086
1	AX-88214440	4536533	A	G	0.590728	4.04671e-05	0.0489963	0.999341
1	AX-88127355	4539265	A	G	0.376122	-0.0681262	0.0504963	0.177294
1	AX-87743998	4555518	A	G	0.238036	0.0738674	0.0587172	0.208384
1	AX-97871396	4570114	T	G	0.0999501	0.133784	0.0837725	0.110267
1	AX-87664329	4575818	C	T	0.0608175	-0.119784	0.104047	0.249626
1	AX-86919569	4580000	C	T	0.447906	-0.00181358	0.0477833	0.969724
1	AX-88168429	4625350	C	A	0.218345	-0.0420482	0.0587938	0.474497
1	AX-88089226	4633082	C	G	0.551595	-0.0595323	0.0491524	0.225827
1	AX-88132074	4647204	T	C	0.189681	0.110611	0.0626968	0.0776958
1	AX-97888432	4649821	G	A	0.670489	0.00899714	0.052912	0.864979
1	AX-87995446	4713086	C	T	0.244018	-0.00328809	0.0577493	0.954595
1	AX-96294605	4722836	T	C	0.301595	-0.0307135	0.0545717	0.573564
1	AX-87546167	4803295	C	T	0.401795	-0.0266007	0.0498931	0.593927
1	AX-88161014	4836210	C	T	0.255484	0.0226272	0.0586011	0.699406
1	AX-87352991	4859068	T	C	0.134596	-0.043817	0.0722638	0.544284
1	AX-87464041	4864648	A	C	0.491775	0.0398986	0.0498199	0.423214
1	AX-87342827	4911247	A	G	0.198903	-0.0172018	0.0607265	0.776972
1	AX-87340064	4933660	G	A	0.00897308	0.0756068	0.250567	0.762848
1	AX-98322518	4936459	T	C	0.313809	0.0617602	0.0539416	0.252232
1	AX-88053230	4990969	T	C	0.64681	-0.135939	0.052878	0.0101462
1	AX-88217497	4996659	A	G	0.0351446	0.274439	0.138851	0.0480979
1	AX-88104624	5019013	G	A	0.6999	-0.108378	0.0559687	0.0528186
1	AX-96121835	5109279	G	T	0.345464	-0.0737223	0.0523437	0.159005
1	AX-88289900	5162824	G	T	0.441675	0.0541596	0.0503195	0.281786
1	AX-87988924	5195806	G	T	0.057328	0.098373	0.112412	0.381515
1	AX-88079335	5242249	A	C	0.0595713	0.169088	0.105262	0.108196
1	AX-88278325	5436116	T	C	0.205633	-0.0120363	0.0618593	0.845726
1	AX-88148818	5440954	C	A	0.205882	-0.0128933	0.0617969	0.834729
1	AX-88313608	5493417	G	A	0.21012	0.0294737	0.0616761	0.632736
1	AX-88055951	5520988	G	A	0.301844	-0.0544803	0.0532392	0.306161
1	AX-87884041	5611724	T	G	0.258475	0.0298017	0.0578073	0.606179
1	AX-97888263	5612389	A	G	0.0518445	-0.185757	0.118405	0.116689
1	AX-87939100	5627718	T	G	0.181456	0.110665	0.0645083	0.0862503
1	AX-87031517	5627846	G	A	0.0645563	-0.110757	0.104549	0.289428
1	AX-87179174	5629604	T	C	0.1832	0.104779	0.0643213	0.103315
1	AX-97880758	5655703	T	G	0.0812562	0.0786422	0.0916239	0.390718
1	AX-97899062	5864204	C	T	0.310568	-0.0366022	0.0548341	0.504447
1	AX-96168349	5864256	G	A	0.305334	-0.0466202	0.0547978	0.394898
1	AX-88108785	5871270	A	G	0.145314	-0.117802	0.0718457	0.101076
1	AX-87389305	5890835	A	G	0.222084	-0.0276319	0.0611255	0.651232
1	AX-87988995	5925665	C	A	0.145813	-0.12525	0.0717635	0.080929
1	AX-87659981	5930400	A	G	0.0720339	0.0109961	0.0980885	0.910741
1	AX-87130089	5931909	T	C	0.129113	-0.0562011	0.0743313	0.449596
1	AX-97887280	5951240	C	T	0.174227	-0.0263419	0.0706849	0.709396
1	AX-96294583	5951463	G	A	0.164506	-0.0329059	0.0704698	0.640535
1	AX-87164564	5951552	G	A	0.168495	-0.0710827	0.0654774	0.277653
1	AX-87781610	5952604	A	C	0.665753	0.0674907	0.0556468	0.225191
1	AX-88031545	5980570	A	C	0.411515	-0.0230984	0.0505345	0.647612
1	AX-87213066	5994723	G	A	0.229561	-0.035296	0.0594963	0.553016
1	AX-87533038	5996937	A	G	0.229312	-0.0346928	0.0596023	0.560519
1	AX-87890478	6043533	A	G	0.28988	-0.0519403	0.0583637	0.373497
1	AX-87151529	6081160	A	G	0.559073	-0.047177	0.0512046	0.356872
1	AX-96217681	6096368	A	G	0.512463	-0.0359622	0.052451	0.492944
1	AX-96453332	6124267	A	G	0.176471	0.115744	0.0668095	0.0831941
1	AX-87597852	6124415	A	G	0.176471	0.115744	0.0668095	0.0831941
1	AX-87039163	6126878	A	G	0.17672	0.111854	0.066626	0.0931859
1	AX-86944701	6126930	A	G	0.172732	-0.0811897	0.0701513	0.247129
1	AX-87611564	6133447	C	T	0.216351	-0.0487392	0.0628045	0.437721
1	AX-86978119	6158566	T	G	0.13011	-0.0869867	0.0766109	0.256193
1	AX-87954941	6230758	C	T	0.420738	0.05949	0.0534187	0.265427
1	AX-88170790	6280805	A	C	0.100947	-0.0364107	0.0818847	0.656566
1	AX-88198834	6338717	A	G	0.141326	0.00870676	0.0726585	0.904617
1	AX-88293138	6365605	T	C	0.519192	-0.00596729	0.0505355	0.906003
1	AX-88137456	6415234	A	C	0.204636	0.0344789	0.0605629	0.569148
1	AX-96201695	6628443	T	C	0.416251	-0.0247538	0.0548103	0.651538
1	AX-88246223	6677623	C	A	0.184945	-0.0565265	0.0656678	0.38935
1	AX-88263344	6815781	T	C	0.488784	0.0827397	0.0509791	0.104587
1	AX-96298839	6827450	G	A	0.205882	-0.0925556	0.0645532	0.151633
1	AX-88058006	6831308	A	C	0.162263	-0.0533463	0.0704663	0.449021
1	AX-87795845	6843865	G	A	0.106431	-0.00880846	0.0821789	0.914641
1	AX-87982823	7301191	G	A	0.205384	-0.0434929	0.0653888	0.505959
1	AX-87492150	7309122	T	A	0.00972084	0.075682	0.254841	0.766484
1	AX-87152390	7361812	A	G	0.28016	0.0261606	0.0574795	0.649016
1	AX-87912573	7411692	T	A	0.40005	-0.0835024	0.0534651	0.118333
1	AX-88046759	7456434	G	A	0.49327	0.0961498	0.0516428	0.062628
1	AX-87853297	7493651	G	C	0.31655	-0.0562022	0.0570709	0.324732
1	AX-87925669	7558787	G	T	0.285394	0.0626188	0.0556669	0.260638
1	AX-88232953	7615731	A	G	0.309821	0.0337688	0.0571636	0.554695
1	AX-98314906	7850012	A	G	0.339232	-0.0276869	0.0578464	0.632203
1	AX-96478947	7861277	T	C	0.338983	-0.0290756	0.0579106	0.615613
1	AX-88069664	7913879	A	G	0.373878	-0.103855	0.0550571	0.0592531
1	AX-98305147	7926720	A	G	0.224576	0.0923904	0.059772	0.122174
1	AX-87001117	8002235	C	A	0.355434	0.0362846	0.0558595	0.51597
1	AX-98319938	8014702	A	G	0.453888	0.0886166	0.053425	0.0971741
1	AX-87159136	8023358	C	A	0.427717	-0.0430429	0.0533814	0.420054
1	AX-96154136	8034239	A	G	0.426221	-0.0405239	0.0535304	0.449034
1	AX-96419710	8035942	T	C	0.427468	-0.0426835	0.0533622	0.423779
1	AX-98300147	8056842	C	T	0.0807577	-0.0553998	0.0936539	0.55416
1	AX-98324300	8077525	G	A	0.112164	-0.0657652	0.0801943	0.412175
1	AX-87959472	8137832	A	G	0.522433	-0.0973766	0.0530936	0.0666458
1	AX-96482556	8231573	C	T	0.232303	0.0267426	0.0633979	0.673155
1	AX-97870015	8411406	G	A	0.20015	0.0476568	0.0662704	0.472063
1	AX-88059223	8499578	A	G	0.397557	0.000603338	0.0558587	0.991382
1	AX-96195069	8516566	A	C	0.0785145	-0.0742961	0.0975208	0.44615
1	AX-97871475	8518265	G	A	0.30334	-0.00734759	0.0573931	0.898131
1	AX-87343928	8593439	C	T	0.136839	-0.0521155	0.0767518	0.497129
1	AX-88057610	8620102	G	A	0.33998	0.119134	0.0568073	0.0359795
1	AX-88078865	8670915	G	A	0.435693	0.0185325	0.0525092	0.724135
1	AX-97877938	8780928	C	T	0.501496	0.0359424	0.0515941	0.48603
1	AX-88261934	8789555	T	A	0.259721	0.0207037	0.0619524	0.738238
1	AX-87784313	8808681	G	A	0.125374	-0.0672429	0.0778721	0.38786
1	AX-87848566	8826885	T	C	0.118644	-0.0532484	0.0802505	0.506992
1	AX-88188584	8883815	G	A	0.248504	-0.0513411	0.0593409	0.386935
1	AX-88209415	9085597	C	A	0.303589	0.0137498	0.0588491	0.81526
1	AX-87390041	9186558	T	G	0.0605683	-0.093706	0.1107	0.39728
1	AX-87796964	9186976	C	A	0.0613161	-0.0980657	0.109353	0.369835
1	AX-88315252	9413907	C	A	0.16002	-0.0343044	0.0721974	0.634682
1	AX-96277888	9500191	A	G	0.235793	0.0101785	0.0654848	0.87648
1	AX-98326482	9508518	T	G	0.0219342	0.203505	0.17246	0.237994
1	AX-88237322	9584347	G	T	0.292124	0.0480847	0.0611252	0.431481
1	AX-87363318	9644568	T	G	0.328514	0.0417871	0.0600877	0.486783
1	AX-88173612	9677539	A	C	0.540379	0.0317072	0.0561751	0.572458
1	AX-87342618	9682089	G	A	0.307827	-0.019046	0.0604196	0.752588
1	AX-88213773	9743536	C	T	0.0281655	-0.0273427	0.156698	0.861478
1	AX-88171970	9770787	C	T	0.575523	0.0194098	0.052959	0.713988
1	AX-87979242	9917841	A	C	0.177218	-0.0104187	0.0704724	0.882469
1	AX-88291580	9939997	T	C	0.182702	0.0069247	0.0750421	0.926478
1	AX-96436668	9960758	G	A	0.263709	-0.068134	0.06011	0.257009
1	AX-87152631	9960842	G	T	0.551346	-0.00040771	0.0549771	0.994083
1	AX-87576562	9986242	A	C	0.104686	-0.0591114	0.0854827	0.48925
1	AX-87069580	10007735	T	A	0.104935	0.0217345	0.088135	0.805215
1	AX-88302562	10045127	T	C	0.214357	0.00516802	0.0664487	0.938007
1	AX-88198166	10103536	A	G	0.208375	-0.0375712	0.0653526	0.565359
1	AX-88303271	10143147	C	T	0.302343	0.0134793	0.0595637	0.820968
1	AX-87975179	10161535	G	T	0.325523	-0.0167039	0.0596268	0.77937
1	AX-87281799	10261265	G	A	0.0999501	0.187121	0.0913276	0.040472
1	AX-87655925	10295517	C	T	0.212612	0.0129827	0.0634864	0.837966
1	AX-87440542	10318502	A	G	0.455633	0.0233466	0.0599803	0.6971
1	AX-87754984	10325015	T	C	0.456132	0.0204097	0.0599272	0.733423
1	AX-87058828	10357330	G	A	0.367896	0.028207	0.0579993	0.62673
1	AX-96172858	10361482	A	C	0.194167	0.0058465	0.0646435	0.927936
1	AX-98301044	10361738	T	G	0.547856	-0.0374037	0.0547713	0.494666
1	AX-87217923	10373019	A	G	0.172981	0.0301418	0.0710068	0.671207
1	AX-87018811	10396098	C	T	0.637836	0.0489181	0.0563754	0.385547
1	AX-87646345	10401184	G	A	0.637836	0.051688	0.0564075	0.359493
1	AX-87643358	10403987	A	G	0.104437	0.0563536	0.0862362	0.513447
1	AX-98325490	10411518	T	C	0.505982	0.0301689	0.0558943	0.58937
1	AX-87155194	10414175	A	G	0.323779	0.0257658	0.058699	0.660699
1	AX-87361676	10414412	T	C	0.251994	-0.100451	0.064995	0.122221
1	AX-87258079	10483904	A	C	0.229811	0.0466812	0.0636112	0.463038
1	AX-86995095	10486110	G	A	0.0109671	-0.174648	0.209472	0.40442
1	AX-87257451	10534484	C	A	0.399302	0.0322095	0.0581966	0.579948
1	AX-88314635	10581076	A	G	0.177717	-0.0180937	0.0775469	0.815509
1	AX-96116911	10605976	A	G	0.49003	-0.00321738	0.0564177	0.954523
1	AX-88095799	10645336	G	T	0.28016	-0.0148473	0.0630723	0.813897
1	AX-88314470	10664241	A	G	0.171486	-0.0286172	0.0779329	0.713468
1	AX-87450890	10745663	G	A	0.449402	-0.0212475	0.05435	0.695843
1	AX-87012501	10745702	G	T	0.44666	-0.00886698	0.0539909	0.869549
1	AX-96502159	10885448	T	C	0.437936	-0.0283757	0.0543241	0.601432
1	AX-87779546	10888412	G	A	0.116899	-0.079319	0.0832528	0.340718
1	AX-97886709	10900629	A	C	0.285892	-0.0408583	0.0628078	0.515351
1	AX-87775977	10905004	T	C	0.374128	0.00904702	0.0570679	0.874039
1	AX-87620515	10905313	A	G	0.374377	-0.0131674	0.0566616	0.816238
1	AX-97886710	10911698	C	T	0.238285	0.00984676	0.0670021	0.883162
1	AX-86933651	10975782	G	T	0.2667	-0.0418266	0.0613972	0.495716
1	AX-87180035	11172289	C	T	0.23654	0.0305191	0.06487	0.638022
1	AX-87234885	11206307	T	C	0.495763	-0.028489	0.0566678	0.61515
1	AX-87309096	11249896	T	C	0.461366	-0.0458408	0.0590745	0.437759
1	AX-87974649	11256985	C	T	0.467099	-0.00196642	0.059232	0.973516
1	AX-87849671	11283351	T	C	0.115653	-0.0366526	0.0865025	0.671772
1	AX-98319837	11304505	T	C	0.187936	-0.0331447	0.0719311	0.644954
1	AX-88046523	11314082	C	T	0.0994516	-0.0934533	0.094134	0.320822
1	AX-88290288	11388612	A	C	0.451147	-0.0694542	0.0556608	0.2121
1	AX-87746500	11418940	C	T	0.450648	-0.0945234	0.0557361	0.0899032
1	AX-87802379	11454378	T	C	0.0134596	-0.17999	0.218124	0.409274
1	AX-96337963	11456694	C	T	0.42348	-0.0354236	0.0569589	0.533998
1	AX-98319839	11484733	G	A	0.0181954	-0.232206	0.183836	0.206549
1	AX-87192955	11484936	C	T	0.23006	-0.105526	0.0647863	0.103348
1	AX-87166459	11485663	G	A	0.0179462	-0.237279	0.184615	0.198699
1	AX-87073866	11486033	C	A	0.0279163	-0.242672	0.166271	0.144428
1	AX-96437439	11540801	G	T	0.346959	0.129823	0.0597939	0.0299179
1	AX-96213812	11921866	G	A	0.164756	-0.0115892	0.0697091	0.867959
1	AX-88170616	12186453	A	G	0.324277	0.0120883	0.0583724	0.835941
1	AX-96295725	12222343	T	C	0.335244	-0.0114305	0.0586339	0.845435
1	AX-87688856	12227376	A	G	0.292124	0.0421979	0.0628245	0.501788
1	AX-87673304	12255405	A	G	0.49651	-0.00767819	0.0547038	0.888376
1	AX-88266568	12327874	T	C	0.381854	0.0302061	0.0579777	0.60237
1	AX-87937309	12344713	C	T	0.382353	0.0341542	0.0579372	0.555523
1	AX-88142075	12533319	T	A	0.482802	-0.0270523	0.0531497	0.610764
1	AX-96167825	12587594	T	C	0.167747	-0.0396476	0.0720671	0.582218
1	AX-88297995	12629470	A	T	0.335743	-0.0521394	0.0614361	0.396061
1	AX-88059243	12722914	C	A	0.301346	0.0412653	0.0587417	0.482376
1	AX-88211056	12929288	C	A	0.281406	-0.0593542	0.0592406	0.316383
1	AX-87367592	12952305	A	G	0.121635	-0.0219122	0.0797758	0.783568
1	AX-87708324	12953315	A	G	0.121386	-0.0451301	0.0800143	0.572737
1	AX-88046530	12971994	C	A	0.152542	-0.0159894	0.0753708	0.831995
1	AX-87295322	12984029	G	A	0.212861	-0.0631448	0.0660705	0.339215
1	AX-88008924	13073727	T	C	0.283151	-0.053083	0.0608057	0.382666
1	AX-87902340	13104039	C	T	0.117398	-0.0342805	0.0881311	0.697297
1	AX-87271726	13206773	T	C	0.125623	-0.0642202	0.0845592	0.447571
1	AX-96440975	13250743	C	T	0.363659	0.0308011	0.0570905	0.589533
1	AX-87923278	13257816	T	G	0.47682	0.00397144	0.0547924	0.942219
1	AX-98315823	13287547	G	A	0.552841	0.000416217	0.0550642	0.993969
1	AX-88096148	13288121	G	T	0.553838	-0.00285473	0.0550764	0.958662
1	AX-88115989	13329468	A	C	0.02667	-0.147575	0.149769	0.324453
1	AX-87545588	13354794	T	G	0.0356431	0.039612	0.131329	0.762939
1	AX-87618892	13362718	C	T	0.588235	0.0384128	0.0541469	0.478065
1	AX-87319617	13366675	G	A	0.350947	0.0219775	0.0584174	0.706758
1	AX-97895127	13367187	T	G	0.313559	0.0145046	0.055187	0.792685
1	AX-87335446	13367483	A	C	0.288634	0.00744567	0.0622761	0.904832
1	AX-87608008	13372203	T	C	0.302094	-0.00252012	0.0612551	0.967183
1	AX-87514991	13383046	A	C	0.598205	0.0354067	0.0546233	0.516857
1	AX-88144764	13405960	A	C	0.580758	0.00802439	0.0544964	0.882938
1	AX-87396832	13407264	A	C	0.355932	0.0114541	0.060646	0.850196
1	AX-88261709	13415739	C	T	0.59347	0.0304668	0.0542806	0.574604
1	AX-96133901	13552628	A	G	0.405783	0.0831934	0.0548404	0.129264
1	AX-96342980	13566709	G	A	0.408275	0.0810276	0.0551293	0.141623
1	AX-87081365	13601614	T	C	0.133848	0.0843378	0.0828988	0.308983
1	AX-88209609	13719833	C	T	0.143071	-0.0757383	0.0741652	0.307154
1	AX-87068423	13784194	A	G	0	#NAME?	inf	#NAME?
1	AX-87806509	14070289	C	T	0.167248	-0.0608663	0.0703935	0.387226
1	AX-86979889	14074952	A	C	0.145563	-0.0931594	0.0753656	0.216422
1	AX-87816259	14075780	T	C	0.237787	-0.0178234	0.06677	0.789517
1	AX-87884523	14130873	A	C	0.226321	-0.0160914	0.0665787	0.809021
1	AX-87903616	14157146	T	C	0.221336	-0.0292989	0.067156	0.662633
1	AX-88289451	14157739	T	C	0.570289	0.0601268	0.0552324	0.276325
1	AX-87920399	14200021	G	A	0.48679	-0.00195123	0.0555962	0.972003
1	AX-87537233	14269015	T	C	0.255733	-0.117451	0.0629809	0.0621999
1	AX-88068988	14297073	A	C	0.452144	0.0614491	0.0554348	0.267649
1	AX-87996253	14314117	C	T	0.25349	0.0229413	0.0643943	0.721644
1	AX-87977733	14320915	T	G	0.531904	0.0398507	0.0567144	0.482271
1	AX-88108407	14388951	G	A	0.0884845	-0.00277132	0.0925174	0.976103
1	AX-87064639	14490686	A	G	0.0119641	-0.0173543	0.245559	0.943658
1	AX-87105566	14551057	C	T	0.0119641	-0.0173543	0.245559	0.943658
1	AX-88008965	14725084	A	G	0.0964606	-0.00105618	0.0963599	0.991255
1	AX-96434998	14835388	A	G	0.290379	0.0484959	0.0637906	0.447114
1	AX-96407526	14867635	T	C	0.382602	0.0247884	0.0578138	0.668097
1	AX-88142986	14948430	T	A	0.277667	-0.0384215	0.0622934	0.537378
1	AX-96313197	15122803	G	T	0.575025	0.0239321	0.0576996	0.678309
1	AX-87910434	15328308	A	G	0.0348953	0.0904117	0.141198	0.521965
1	AX-87851311	15573885	G	A	0.378365	0.0309529	0.058289	0.595402
1	AX-88254321	15600810	T	G	0.0199402	-0.0295606	0.185271	0.873233
1	AX-96299810	15652567	C	A	0.432951	0.0464074	0.0545506	0.394924
1	AX-88271066	15707758	A	C	0.0269192	-0.169699	0.161496	0.293351
1	AX-87918417	15725582	T	G	0.051346	-0.16105	0.121867	0.186326
1	AX-87637009	15817029	T	C	0.252991	0.0148241	0.0626917	0.813076
1	AX-88131650	15870081	G	A	0.524427	-0.0236253	0.0525294	0.652888
1	AX-88054165	15875193	T	C	0.140828	-0.0343335	0.080254	0.668789
1	AX-87696289	15907382	C	A	0.308325	-0.00109681	0.0593821	0.985264
1	AX-88126715	16007612	C	A	0.543619	0.0320077	0.0554228	0.56359
1	AX-88083538	16042106	C	T	0.535394	0.00565815	0.0552125	0.918376
1	AX-87717754	16063867	A	G	0.174227	-0.0539148	0.0728662	0.459351
1	AX-98323613	16073698	G	T	0.208873	0.0100842	0.0679141	0.88196
1	AX-88239709	16081493	G	T	0.437438	-0.00638209	0.0568757	0.910656
1	AX-87014046	16241054	G	T	0.267697	0.0215517	0.0646541	0.738878
1	AX-88233196	16265996	G	A	0.651545	-0.0310066	0.0582423	0.594468
1	AX-88223228	16320905	T	G	0.110419	0.010095	0.0808028	0.900575
1	AX-87142358	16323377	T	G	0.12986	-0.0424265	0.0840848	0.613863
1	AX-87027299	16372721	C	A	0.505234	0.026661	0.0551985	0.629094
1	AX-88005417	16398082	C	T	0.186441	0.0304472	0.0738508	0.680134
1	AX-88015309	16416466	A	G	0.289133	-0.0261254	0.0581935	0.653475
1	AX-87631219	16430835	A	C	0.133848	-0.0142345	0.0856244	0.867965
1	AX-88060982	16456882	C	T	0.197657	-0.00607154	0.0683251	0.929191
1	AX-87196321	16483972	C	T	0.0929711	-0.0377984	0.0906644	0.676748
1	AX-87958293	16484025	T	C	0.22009	0.00338031	0.0635326	0.957568
1	AX-87306963	16494977	C	T	0.372881	-0.0133207	0.0584642	0.819768
1	AX-87951972	16542572	C	A	0.407527	-0.0753118	0.0574563	0.189937
1	AX-88173287	16603480	C	T	0.227318	0.0144792	0.0680638	0.831538
1	AX-88113295	16647722	T	C	0.142822	-0.0230224	0.0823428	0.779791
1	AX-87507617	16674219	T	G	0.0194417	-0.0969449	0.189338	0.608636
1	AX-87100903	16675199	A	G	0.261964	0.00163507	0.0645104	0.979779
1	AX-88255134	16811802	G	T	0.645314	-0.0469995	0.0622562	0.450287
1	AX-87941723	16834639	T	C	0.454885	-0.0319386	0.0562797	0.570376
1	AX-96177234	16858396	G	A	0.341476	-0.0110227	0.057938	0.849114
1	AX-87871336	16876179	T	C	0.150299	0.047854	0.0754939	0.52616
1	AX-87916025	16921492	A	G	0.34995	-0.00463268	0.0601539	0.938613
1	AX-88146627	16978961	A	T	0.147308	-0.0740533	0.0776314	0.34013
1	AX-88032973	16996204	A	C	0.324776	0.0072	0.0622927	0.907983
1	AX-87784888	17165823	C	T	0.58001	-0.0124984	0.055907	0.823103
1	AX-87894626	17182798	T	C	0.214855	-0.00769043	0.0673184	0.909048
1	AX-87609342	17631387	T	G	0.347458	-0.0250341	0.0604166	0.678612
1	AX-87919999	17646094	C	G	0.366401	-0.0196933	0.057184	0.730557
1	AX-88286718	17652897	C	T	0.371137	0.00115748	0.0579726	0.98407
1	AX-88042311	17685695	A	G	0.165005	-0.0836685	0.0727823	0.25032
1	AX-96442638	17699120	A	G	0.169242	0.122615	0.0765516	0.109217
1	AX-87346362	17782094	G	A	0.281904	-0.0313527	0.0598487	0.600372
1	AX-88236816	17795801	A	G	0.405533	-0.0560879	0.0600613	0.350384
1	AX-96449529	17832003	A	G	0.572532	-0.0822253	0.0576923	0.154088
1	AX-87867960	17847199	A	C	0.511964	-0.0589429	0.0562225	0.29446
1	AX-88254746	17981687	G	A	0.217348	0.00800905	0.0697813	0.908625
1	AX-87432558	17990280	T	C	0.312064	-0.0107662	0.0627509	0.863775
1	AX-96122370	18476713	A	C	0.298853	0.0691138	0.0635088	0.276482
1	AX-87097855	18724103	T	C	0.0351446	-0.16519	0.140433	0.239479
1	AX-87940774	19064726	T	G	0.535394	0.0511604	0.0565923	0.365986
1	AX-87448934	19188425	C	T	0.28664	-0.0593382	0.062858	0.345168
1	AX-87733852	19220744	T	C	0.0269192	-0.270721	0.157014	0.0846745
1	AX-98326355	19239805	T	G	0	#NAME?	inf	#NAME?
1	AX-98304325	19239880	C	T	0.000498504	1.52919	0.915818	0.0949679
1	AX-87402687	19240074	C	T	0.0363908	-0.2777	0.130789	0.0337313
1	AX-87095280	19240321	C	A	0.174975	-0.0742901	0.0730248	0.308998
1	AX-96172694	19265378	G	A	0.058325	-0.184376	0.111632	0.098607
1	AX-87074739	19315205	T	G	0.0623131	-0.148935	0.10793	0.167608
1	AX-88003976	19334561	A	C	0.42323	0.0285196	0.05732	0.618801
1	AX-96424367	19339767	A	C	0.42323	0.0198724	0.0572754	0.72862
1	AX-96335806	19371023	T	C	0.423729	0.0250458	0.0573113	0.662102
1	AX-96335804	19379142	G	A	0.423729	0.0204903	0.0572247	0.720293
1	AX-87844674	19462877	T	C	0.421735	-0.0505725	0.0558588	0.365273
1	AX-87596662	19469873	T	C	0.135593	-0.0425126	0.0829875	0.608457
1	AX-87904061	19490123	G	T	0.465603	0.0281364	0.0547672	0.607431
1	AX-87885105	19643725	A	G	0.297607	0.0152193	0.0614062	0.804253
1	AX-98304330	19655164	T	G	0.431705	0.0763216	0.0580793	0.188815
1	AX-87197154	19658027	T	C	0.2667	-0.0132703	0.0676193	0.844414
1	AX-87731459	19669158	A	G	0.61989	-0.0220186	0.0590684	0.709324
1	AX-87623663	19678438	C	T	0.219093	-0.0310982	0.0688567	0.651531
1	AX-96470499	19761383	C	T	0.35344	-0.058667	0.0584849	0.315807
1	AX-88213164	19801635	C	A	0.500997	-0.0440317	0.0562931	0.434105
1	AX-87428441	19823363	A	G	0.0520937	-0.120827	0.122314	0.323232
1	AX-87066459	19833905	A	G	0.0486042	-0.103645	0.123231	0.400313
1	AX-87077181	19858253	T	G	0.508475	-0.0196412	0.0581349	0.735472
1	AX-88312866	19878529	T	C	0.379362	0.0503334	0.0578239	0.384049
1	AX-87316343	19924464	C	T	0.532901	-0.0258879	0.0570604	0.65005
1	AX-96130816	19936881	G	A	0.431705	0.0505888	0.0575769	0.379603
1	AX-87688319	19937361	A	C	0.431456	0.0407042	0.0575657	0.47951
1	AX-88080442	19937712	C	T	0.581505	-0.00972587	0.0569455	0.864387
1	AX-88240132	19938193	T	C	0.0336491	0.0552728	0.148471	0.709684
1	AX-87553136	19939319	T	C	0.47009	0.0256334	0.0548683	0.640371
1	AX-87818053	19952601	A	G	0.0520937	-0.120827	0.122314	0.323232
1	AX-87016552	20022349	T	C	0.0712861	-0.0550587	0.105184	0.600662
1	AX-96130814	20057354	T	G	0.231805	0.030634	0.0676857	0.650842
1	AX-87582419	20067127	G	A	0.230808	0.0654765	0.0658288	0.319907
1	AX-96130017	20321806	A	G	0.569043	0.00199995	0.0561722	0.971598
1	AX-87412634	20355671	C	A	0.052343	-0.101878	0.121933	0.403421
1	AX-87240509	20357574	G	A	0.338485	0.0460403	0.0615304	0.454308
1	AX-96130019	20390030	T	C	0.386341	-0.0170735	0.059246	0.77321
1	AX-87888357	20417936	C	A	0.303589	0.0802104	0.0600228	0.181441
1	AX-87645714	20423683	A	G	0.231805	0.0408558	0.0677768	0.546642
1	AX-87660898	20423932	G	T	0.22657	0.0476101	0.0686127	0.487747
1	AX-87080340	20428082	G	C	0.137089	0.0547791	0.0849089	0.518829
1	AX-87803075	20433264	C	A	0.137587	0.0676328	0.0848584	0.425446
1	AX-97885104	20436431	C	T	0.409272	-0.0103589	0.0581623	0.858642
1	AX-88184977	20516546	T	C	0.267697	0.0674802	0.0670627	0.314308
1	AX-87942836	20595301	A	G	0.377119	0.0632384	0.0594679	0.287599
1	AX-88117836	20659276	A	C	0.324526	0.0578396	0.0608645	0.341959
1	AX-97882423	20679835	G	A	0.40005	0.0100876	0.0588198	0.86383
1	AX-87345391	20717691	T	C	0.347208	0.0753363	0.0589005	0.200881
1	AX-87839600	20765203	G	T	0.540628	-0.0338781	0.0576	0.556424
1	AX-87520406	20773538	T	C	0.54013	-0.0286221	0.0576166	0.619353
1	AX-86940664	20781354	A	G	0.540877	-0.0337967	0.0575023	0.556703
1	AX-96223237	20801421	T	G	0.344716	0.00679649	0.0602927	0.910249
1	AX-88273357	20807162	G	A	0.351944	0.0312252	0.0601308	0.60356
1	AX-86957827	20817288	T	C	0.508724	0.0244935	0.0564637	0.664439
1	AX-87432981	20933980	C	T	0.235294	-0.0222092	0.0645495	0.730797
1	AX-87887954	20970813	G	T	0.155783	-0.00558333	0.0755603	0.941096
1	AX-87735288	21108417	A	C	0.465354	-0.0301157	0.0588008	0.608535
1	AX-87690560	21108521	A	G	0.248754	-0.0221221	0.0664248	0.739104
1	AX-96333890	21174773	G	A	0.172233	-0.00321552	0.0763101	0.966389
1	AX-88314307	21245065	A	G	0.427468	0.0281574	0.0572887	0.623073
1	AX-87898489	21262033	C	T	0.105932	-0.0854189	0.0856939	0.318866
1	AX-87886822	21265216	C	T	0.380359	0.0538795	0.0573557	0.34753
1	AX-88236578	21302149	C	T	0.460867	-0.0429489	0.0561481	0.444318
1	AX-87987300	21304309	C	T	0.460867	-0.0429489	0.0561481	0.444318
1	AX-87324982	21316790	T	G	0.514706	0.0280427	0.0547662	0.60862
1	AX-88073966	21378329	C	T	0.166002	-0.0745159	0.0765479	0.330327
1	AX-96130039	21450643	A	G	0.529412	-0.0829952	0.05676	0.143683
1	AX-87974555	21584018	C	A	0.217099	0.0465	0.0697131	0.504759
1	AX-87615117	21626295	A	G	0.635842	-0.0593264	0.0622184	0.340327
1	AX-87936429	21723480	C	A	0.0912263	-0.094938	0.0886414	0.284154
1	AX-88190330	21739079	C	T	0.466102	-0.0029537	0.0571513	0.958782
1	AX-87702200	21780163	A	G	0.129113	-0.0663051	0.081413	0.4154
1	AX-87181054	21780794	T	C	0.24676	0.0180232	0.0638905	0.777871
1	AX-87401226	21781023	T	C	0.576271	0.00406674	0.0588778	0.944933
1	AX-87271176	21797983	C	A	0.376122	-0.0124894	0.0577303	0.828722
1	AX-96129923	21826168	G	A	0.576022	0.00452863	0.0589218	0.938736
1	AX-87650004	21844693	T	C	0.576271	0.00630922	0.0589221	0.914728
1	AX-87968594	21874050	A	C	0.377119	-0.0411503	0.0602556	0.494652
1	AX-87582386	21920060	T	C	0.299352	-0.0323509	0.0613589	0.598026
1	AX-86906112	22009269	G	A	0.333998	-0.0215077	0.0604625	0.72205
1	AX-87934088	22033501	A	C	0.46336	0.0141678	0.0562027	0.800976
1	AX-87530267	22049592	C	T	0.561815	-0.0390433	0.0589291	0.50762
1	AX-87021311	22065006	A	G	0.167747	0.0225239	0.0748714	0.763541
1	AX-88280021	22065839	A	G	0.555334	-0.0233473	0.0589085	0.69186
1	AX-87199646	22077531	C	A	0.327268	0.0289685	0.0615804	0.638056
1	AX-86915416	22091238	C	T	0.609422	-0.0118275	0.057749	0.837722
1	AX-87586667	22092602	C	T	0.275673	-0.0424862	0.0647477	0.511708
1	AX-87395817	22094342	A	C	0.185444	0.0443365	0.0733705	0.545655
1	AX-87013862	22163539	A	G	0.281655	0.0144124	0.0654042	0.825592
1	AX-87040673	22163591	T	G	0.10992	0.000990259	0.0870223	0.990921
1	AX-87610923	22229695	A	C	0.0692921	-0.00601858	0.0974318	0.950744
1	AX-87948075	22363079	A	G	0.234048	-0.028989	0.0650305	0.655759
1	AX-96222458	22447511	A	G	0.535394	0.00563768	0.0584554	0.923168
1	AX-88169079	22581457	G	A	0.526421	0.00259896	0.0588711	0.964787
1	AX-88285812	22650152	A	G	0.278664	-0.0607929	0.0638717	0.3412
1	AX-87920481	22750297	C	A	0.0702891	-0.0663724	0.102535	0.517428
1	AX-88073680	22774695	T	C	0.20987	0.00822159	0.0661956	0.901156
1	AX-87533407	22813238	G	T	0.121386	-0.070243	0.0857525	0.412708
1	AX-88161616	22845714	A	C	0.111167	-0.100493	0.0866815	0.24632
1	AX-88118608	22926796	G	C	0.305085	-0.0392794	0.0614485	0.522677
1	AX-88108338	23007963	C	T	0.217348	0.0342693	0.0696538	0.622723
1	AX-87846191	23020364	G	T	0.329511	-0.00123022	0.0603389	0.983733
1	AX-98303363	23021389	A	G	0.242772	-0.0329106	0.0659571	0.6178
1	AX-87296344	23021845	A	G	0.24327	-0.035442	0.0659308	0.590879
1	AX-96408018	23107955	G	A	0.32677	0.00242136	0.0598973	0.967754
1	AX-86958928	23108246	C	A	0.32677	0.00242136	0.0598973	0.967754
1	AX-87281567	23110116	C	T	0.337488	-0.0138956	0.0600935	0.817134
1	AX-87779595	23122515	C	A	0.266201	0.0272637	0.0635184	0.667759
1	AX-86940540	23123686	T	C	0.244267	0.0184785	0.0649145	0.775906
1	AX-87090642	23123966	A	G	0.128116	-0.0240808	0.086638	0.781053
1	AX-88307998	23126348	T	C	0.281157	0.0251396	0.0624103	0.687087
1	AX-96463177	23143060	T	C	0.244267	0.023327	0.0646505	0.718236
1	AX-87853335	23160033	T	C	0.052343	-0.00744255	0.127921	0.953605
1	AX-87569612	23181725	A	G	0.461117	0.00230943	0.0562038	0.967224
1	AX-87853857	23191402	A	G	0.0987039	-0.016482	0.0936084	0.860236
1	AX-87362538	23201291	A	C	0.375125	-0.0353425	0.0614109	0.564947
1	AX-87106116	23207833	A	C	0.187438	0.0197593	0.0740815	0.789681
1	AX-97894783	23256574	A	G	0.361167	-0.0460897	0.0631366	0.46539
1	AX-87278490	23308112	T	G	0.0396311	0.0828702	0.148531	0.576891
1	AX-96296343	23326897	A	G	0.295862	0.0387975	0.061491	0.528076
1	AX-88220661	23353849	A	G	0.390578	-0.0176472	0.0596829	0.767473
1	AX-88003545	23444221	A	G	0.197657	-0.0074235	0.0676277	0.912592
1	AX-96295989	23553635	T	C	0.401795	0.00155114	0.058897	0.978989
1	AX-87666478	23590827	G	T	0.409023	0.00262017	0.0586958	0.964394
1	AX-97886121	23627328	T	G	0.395563	-0.0104243	0.0598777	0.861792
1	AX-88097071	23673302	C	T	0.281655	-0.0423192	0.0650143	0.515097
1	AX-87002157	23679885	T	C	0.155533	-0.0182998	0.0837128	0.82696
1	AX-96483944	23708965	T	G	0.360917	-0.0762457	0.0583075	0.190993
1	AX-87260224	23709024	T	G	0.217348	-0.00969649	0.0674751	0.885734
1	AX-96433961	23709712	G	A	0.507727	-0.0386505	0.0572361	0.499497
1	AX-87507487	23709775	A	C	0.549601	-0.0416779	0.0565536	0.461145
1	AX-87770989	23715405	G	A	0.559821	-0.056087	0.056995	0.325081
1	AX-88078244	23885713	T	C	0.031655	0.106071	0.153247	0.488841
1	AX-87466257	23927310	G	A	0.583001	-0.0736384	0.05934	0.214621
1	AX-87640517	23927405	T	C	0.534148	-0.0301909	0.0590176	0.60896
1	AX-87653424	24152388	C	T	0.206381	0.0586843	0.0689543	0.394735
1	AX-87838446	24190712	A	C	0.2166	0.00919598	0.0691401	0.894189
1	AX-87177473	24283101	A	G	0.30658	0.038056	0.0625101	0.542659
1	AX-86944376	24307383	A	G	0.582752	0.00289328	0.0607751	0.96203
1	AX-88235819	24315549	G	A	0.586491	0.00248014	0.0612482	0.9677
1	AX-87383715	24329840	T	C	0.0174477	-0.409936	0.226483	0.0702939
1	AX-87775464	24394156	A	G	0.0473579	-0.0732702	0.127801	0.566431
1	AX-87148692	24412295	T	G	0.00598205	-0.107518	0.328641	0.743547
1	AX-87642669	24537269	G	A	0.362164	0.0323924	0.0591151	0.583722
1	AX-98320763	24563002	A	G	0.248754	-0.00489747	0.0672514	0.941947
1	AX-96303951	24624422	A	C	0.457627	-0.027157	0.0584085	0.641968
1	AX-87481289	24628103	T	G	0.457129	-0.0389256	0.058354	0.504734
1	AX-87595218	24659153	T	C	0.168245	-0.0147484	0.072936	0.839752
1	AX-88220461	24696254	A	G	0.239781	0.0323006	0.0680783	0.63517
1	AX-87437694	24720588	C	A	0.161765	-0.0121467	0.0764013	0.87368
1	AX-96160859	24741333	A	G	0.260718	0.00262963	0.0645928	0.967526
1	AX-87413612	24817844	G	A	0.179711	0.0586283	0.0738077	0.426999
1	AX-87067854	24882247	A	T	0.211117	-0.0170304	0.0692305	0.805686
1	AX-97869543	24938630	T	C	0.307328	-0.0156035	0.0620115	0.801332
1	AX-98320762	24941545	T	C	0.307328	-0.0156035	0.0620115	0.801332
1	AX-98307765	24941751	T	C	0.115902	-0.0363608	0.0864176	0.673932
1	AX-87762803	24957141	T	G	0.34322	0.00621115	0.0604968	0.918226
1	AX-98302862	24963435	T	C	0.24651	-0.00109918	0.0682784	0.987156
1	AX-87213351	24966329	T	C	0.251496	0.00743961	0.0654335	0.909478
1	AX-96468746	24970081	A	C	0.487039	0.00412479	0.0573148	0.942628
1	AX-87740765	24974401	T	A	0.244516	0.0810099	0.0659728	0.219474
1	AX-87969181	24985933	A	C	0.422233	0.00150313	0.057208	0.979038
1	AX-87585716	25028546	G	A	0.239781	0.0298556	0.0648611	0.645301
1	AX-96415375	25071137	A	G	0.505484	-0.000322975	0.0574634	0.995515
1	AX-87626641	25082962	A	C	0.507727	-0.0190568	0.0577959	0.741606
1	AX-87901015	25089170	A	G	0.366899	-0.054713	0.060168	0.363172
1	AX-96303954	25089442	T	G	0.424227	-0.0433732	0.0593547	0.464934
1	AX-87590585	25108045	C	A	0.451147	-0.0319743	0.0577416	0.579751
1	AX-87495872	25171162	A	C	0.309073	0.0549529	0.0668662	0.411172
1	AX-96451843	25184237	G	T	0.35992	0.0128408	0.0601013	0.830818
1	AX-87569211	25200281	T	G	0.411765	0.0128201	0.0586528	0.826981
1	AX-87999683	25230159	G	A	0.0388833	0.0487164	0.130411	0.70873
1	AX-96441410	25273534	A	G	0.122383	0.0624555	0.087149	0.473589
1	AX-86922903	25309663	T	G	0.408275	-0.012634	0.0579869	0.827525
1	AX-88265513	25341209	C	A	0.0291625	-0.0227596	0.153444	0.882086
1	AX-88313207	25355414	T	C	0.145065	-0.0656572	0.0781994	0.401126
1	AX-88062525	25484585	A	C	0.234297	-0.0465773	0.0668956	0.486261
1	AX-87285866	25628208	A	C	0.291625	-0.0146061	0.0634009	0.8178
1	AX-88121194	25683540	T	C	0.145563	0.0570152	0.0789557	0.470223
1	AX-87208726	25694641	C	T	0.258724	-0.0573823	0.0642705	0.371951
1	AX-87500955	25699448	G	A	0.379113	-0.015511	0.0589829	0.792571
1	AX-97890660	25723858	A	C	0.10319	-0.0122751	0.0860625	0.886583
1	AX-87018217	25738160	A	C	0.0882353	-0.0136454	0.100687	0.892198
1	AX-88030584	25764034	T	G	0.102692	-0.00491741	0.0867514	0.954797
1	AX-97879844	25765881	C	A	0.469342	0.00144073	0.0577517	0.980097
1	AX-87945313	25789103	A	G	0	#NAME?	inf	#NAME?
1	AX-87385441	25830534	G	A	0.387338	0.00317542	0.058048	0.956375
1	AX-96186726	25934860	G	T	0.355932	0.0286975	0.0576529	0.618651
1	AX-87784940	25967889	G	T	0.229561	-0.0140793	0.0647655	0.827905
1	AX-96428959	26057005	T	C	0.207378	-0.0827658	0.0685634	0.227377
1	AX-87824157	26088133	A	G	0.63335	0.0054129	0.0584912	0.926267
1	AX-87685459	26113419	A	G	0.209123	-0.0856754	0.0683411	0.209971
1	AX-87513679	26134427	A	C	0.601695	0.0388041	0.0583901	0.506328
1	AX-87325609	26146531	C	A	0.261715	-0.0436257	0.0656756	0.506524
1	AX-87859204	26163455	G	A	0.425474	0.0832464	0.0582552	0.153006
1	AX-87865268	26164222	G	A	0.417248	0.0683886	0.0579126	0.237645
1	AX-87557984	26225320	T	C	0.112413	0.0260696	0.0917887	0.776397
1	AX-88095914	26237762	C	A	0.416002	0.0769921	0.0580145	0.18447
1	AX-96431415	26347134	T	C	0.400548	0.0327748	0.0566222	0.562701
1	AX-87649594	26353514	T	C	0.14681	-0.0196534	0.0801091	0.806198
1	AX-87469747	26356873	G	C	0.14681	-0.000367081	0.0800265	0.99634
1	AX-87492794	26361814	T	C	0.051346	-0.0269636	0.118107	0.819414
1	AX-87925055	26374645	G	A	0.210618	0.0271984	0.0728613	0.708932
1	AX-88310137	26449878	G	A	0.265952	0.0285458	0.0637296	0.654211
1	AX-87899594	26459548	C	A	0.138833	-0.0732779	0.0810963	0.366212
1	AX-87620570	26517275	G	A	0.214606	0.0222882	0.0679761	0.743
1	AX-98306635	26578263	A	C	0.231306	0.0065202	0.0653784	0.920559
1	AX-96200341	26631572	T	G	0.419492	-0.00187169	0.0588986	0.974649
1	AX-98318914	26632025	C	T	0.62986	-0.0347649	0.0595715	0.559501
1	AX-98306631	26632229	G	A	0.62014	-0.0268968	0.0596635	0.652127
1	AX-88040659	26641642	G	A	0.503739	-0.00511467	0.0566463	0.928056
1	AX-88211085	26677439	A	G	0.254985	-0.0106915	0.063584	0.866467
1	AX-96258137	26691108	A	C	0.202393	0.053202	0.0653701	0.415726
1	AX-98306634	26786224	A	G	0.543868	-0.0686534	0.058934	0.244051
1	AX-96442862	26787289	A	G	0.19317	0.0158739	0.0727069	0.827174
1	AX-87425797	26787381	G	T	0.203888	0.026285	0.071357	0.712606
1	AX-88285363	26799000	T	C	0.145314	-0.0101388	0.0791028	0.898013
1	AX-87696529	26922716	A	G	0.237039	0.0611556	0.0653362	0.349266
1	AX-88294188	26938496	G	A	0.156032	0.0700642	0.0770417	0.363122
1	AX-88310142	26985051	G	T	0.594467	0.0333002	0.0557683	0.55043
1	AX-88063327	27027125	T	C	0.0461117	0.00952031	0.128765	0.941061
1	AX-88158186	27090085	C	T	0.441426	-0.0238847	0.0543043	0.660059
1	AX-98318916	27095388	C	T	0.185444	-0.0240171	0.0722959	0.739735
1	AX-87309618	27096938	A	G	0.184696	-0.0232937	0.0723303	0.747417
1	AX-96474264	27125069	A	G	0.314307	-0.0379019	0.0597583	0.525916
1	AX-87065944	27127586	A	G	0.396311	0.0229437	0.0552688	0.678047
1	AX-97874760	27127641	G	A	0.283898	0.0425607	0.060536	0.482015
1	AX-96258161	27131795	T	C	0.0528415	-0.0258186	0.119187	0.828502
1	AX-96145139	27165773	T	C	0.378863	-0.0180381	0.0561147	0.747869
1	AX-88196585	27218626	C	A	0.512712	0.0477259	0.0562647	0.396305
1	AX-96369715	27295533	G	A	0.301097	0.0161409	0.0618676	0.794174
1	AX-87118513	27311671	A	G	0.0466102	-0.186698	0.12615	0.138881
1	AX-96427218	27415708	A	G	0.561565	0.0535678	0.0569768	0.347132
1	AX-88001038	27482012	A	G	0.228564	-0.0104529	0.0704185	0.881996
1	AX-87934608	27503749	T	C	0.340479	-0.00597144	0.0612685	0.922358
1	AX-88141677	27511593	G	A	0.340229	-0.00131592	0.0612862	0.982869
1	AX-96483517	27533882	T	G	0.464606	0.0709368	0.0586682	0.226618
1	AX-87135892	27538670	A	G	0.0987039	-0.00412198	0.0932482	0.964741
1	AX-87296486	27591541	T	C	0.0987039	-0.00412198	0.0932482	0.964741
1	AX-88261268	27595337	T	G	0.272931	-0.000416791	0.0603564	0.99449
1	AX-88007234	27679674	A	G	0.247009	0.0430892	0.0657133	0.512007
1	AX-97877243	27761205	A	G	0.453888	0.0844442	0.0563236	0.133804
1	AX-98308377	27765915	G	A	0.511715	0.0205062	0.0558354	0.713424
1	AX-88019662	27798888	C	T	0.149801	0.0891339	0.0780244	0.253294
1	AX-88030980	27806373	A	G	0.149801	0.089393	0.0778355	0.250768
1	AX-98312676	27855151	T	C	0.613161	0.0110059	0.0558753	0.843849
1	AX-87307886	27875985	G	T	0.212861	-0.0457221	0.0671604	0.496005
1	AX-87945509	27883621	T	G	0.206879	-0.028397	0.0671323	0.672296
1	AX-88231992	27920582	T	C	0.133848	-0.017495	0.083797	0.834622
1	AX-88278421	27934171	A	G	0.250997	0.0457112	0.062927	0.467583
1	AX-86949782	27961196	A	G	0.145813	-0.0370352	0.0797932	0.642548
1	AX-96118826	27997443	A	G	0.490528	0.079018	0.0567802	0.16403
1	AX-87992075	28039847	T	C	0.339232	0.0415202	0.0599098	0.48828
1	AX-88249686	28053852	T	C	0.211864	-0.0133525	0.0693983	0.847425
1	AX-88308171	28134233	A	G	0.146062	-0.070708	0.0784198	0.367237
1	AX-88296828	28145022	T	C	0.145813	-0.0737707	0.0787199	0.348692
1	AX-88266673	28193624	T	A	0.362911	0.0558546	0.0569392	0.326617
1	AX-87772685	28245275	A	G	0.546361	-0.0525846	0.0565521	0.352452
1	AX-87778757	28245647	A	G	0.548355	-0.04159	0.0565053	0.461709
1	AX-87950894	28278573	A	G	0.25673	-0.000497071	0.0630929	0.993714
1	AX-87391880	28322991	T	C	0.476072	0.00209784	0.0566798	0.970475
1	AX-98299225	28354946	T	C	0.12338	0.0966351	0.0856632	0.259286
1	AX-87697190	28361960	T	G	0.176221	0.0267619	0.0788734	0.734382
1	AX-98308391	28370824	G	T	0.083998	-0.00873207	0.0918718	0.924278
1	AX-87723191	28388371	T	G	0.0216849	0.0242708	0.172001	0.887784
1	AX-87716631	28401395	C	T	0.357178	0.0375615	0.0578226	0.515951
1	AX-88306652	28412718	G	T	0.576271	-0.0459642	0.055742	0.409605
1	AX-87700011	28456425	A	G	0.521685	0.0151635	0.0555603	0.784915
1	AX-87636406	28530358	T	A	0.455135	-0.0134691	0.0545089	0.804832
1	AX-87657929	28530360	T	A	0.456879	-0.00620073	0.0544838	0.909389
1	AX-97902229	28530400	G	A	0.454885	-0.0104596	0.0544971	0.847797
1	AX-88021993	28549586	T	A	0.50349	-0.018366	0.0543092	0.735232
1	AX-88271324	28623307	G	A	0.475573	-0.0622527	0.0585408	0.287598
1	AX-88171084	28703629	G	A	0.231306	-0.0434376	0.0684396	0.525634
1	AX-87988253	28715478	T	C	0.475324	-0.0561416	0.0588369	0.339987
1	AX-87002989	28716072	C	T	0.22682	-0.0875101	0.0692507	0.206348
1	AX-96258231	28778236	T	G	0.479811	-0.00863315	0.0561509	0.877808
1	AX-87951598	28803372	T	C	0.580508	-0.0508296	0.0590838	0.389626
1	AX-96415411	28831127	C	A	0.29013	-0.00869834	0.0627056	0.889674
1	AX-87227995	28845677	C	T	0.29013	-0.00978993	0.0626292	0.875784
1	AX-88105201	28855878	G	A	0.294865	-0.00753207	0.0624984	0.904074
1	AX-87718770	28869948	A	G	0.394068	0.0344811	0.0556616	0.535602
1	AX-88213449	28913017	T	A	0.288385	-0.0233016	0.0623301	0.708522
1	AX-87576802	28966084	T	G	0.28988	-0.0118817	0.0627445	0.849806
1	AX-87201630	28977442	T	C	0.188435	0.0665796	0.0729663	0.361521
1	AX-88185718	28980181	A	C	0.41675	0.0218274	0.0559319	0.696352
1	AX-87959658	29017547	T	C	0.390329	0.0091343	0.0569866	0.872654
1	AX-87998976	29039796	G	C	0.27343	0.00699653	0.0601811	0.907448
1	AX-88013090	29107825	A	G	0.376122	-0.00625535	0.0571528	0.912846
1	AX-86935434	29116869	A	T	0.403789	0.0251024	0.0556457	0.651909
1	AX-87989049	29128551	T	C	0.398554	0.0304256	0.0561335	0.587803
1	AX-87692466	29157831	A	G	0.376122	0.0237634	0.0608726	0.696256
1	AX-87319462	29157965	A	C	0.376371	0.0231123	0.060818	0.703927
1	AX-97879669	29161858	G	A	0.430957	0.0399283	0.0598989	0.505031
1	AX-98308387	29179019	A	C	0.15329	0.114191	0.0793199	0.149974
1	AX-88224261	29210435	A	G	0.452393	-0.0312424	0.0579942	0.590083
1	AX-87508666	29293867	T	C	0.212861	0.0362729	0.0707036	0.607932
1	AX-87688111	29306539	G	C	0.0692921	0.0140394	0.103266	0.891858
1	AX-88212774	29332729	A	C	0.169492	0.0841221	0.0762111	0.269678
1	AX-87267267	29356228	T	C	0.0770189	-0.0340405	0.0956196	0.721841
1	AX-88070165	29384838	A	G	0.322532	0.0164009	0.0617964	0.790699
1	AX-87264186	29395846	C	T	0.100449	0.0997188	0.0963052	0.300461
1	AX-87599187	29515662	G	T	0.370638	-0.0613454	0.0586281	0.295401
1	AX-87672390	29534914	G	A	0.242522	-0.0179801	0.0665029	0.786879
1	AX-97887143	29536394	T	G	0.159771	0.00891291	0.0719877	0.901465
1	AX-87711432	29546073	C	A	0.19666	0.00216382	0.0741215	0.976711
1	AX-87298618	29547222	C	A	0.219591	0.00108342	0.0700473	0.98766
1	AX-87851822	29547507	G	T	0.0458624	0.0142908	0.126952	0.910373
1	AX-87258443	29547760	C	T	0.147059	-0.0469237	0.0793207	0.554138
1	AX-87804768	29548064	T	C	0.219342	-0.00663081	0.0700777	0.924616
1	AX-88099563	29554221	A	G	0.0456132	-0.00103337	0.127556	0.993536
1	AX-87422949	29577801	T	C	0.0453639	-0.0290354	0.127726	0.820171
1	AX-87088082	29617419	T	C	0.485294	0.0457189	0.056869	0.421435
1	AX-87421785	29622697	T	G	0.526171	0.0251949	0.0583729	0.666017
1	AX-87389534	29643060	A	G	0.104187	0.0250272	0.0933023	0.788516
1	AX-98321677	29643559	G	T	0.104187	0.0250272	0.0933023	0.788516
1	AX-86908034	29652173	C	A	0.440429	0.0074547	0.059023	0.899493
1	AX-87485271	29694638	A	G	0.394816	-0.0273077	0.0555545	0.623039
1	AX-87895950	29702865	A	C	0.579761	0.00788859	0.057231	0.890369
1	AX-87044308	29702937	A	C	0.190927	0.0305029	0.0726797	0.674712
1	AX-88249013	29743438	T	C	0.29985	0.01476	0.0616773	0.810866
1	AX-87046644	29780212	G	A	0.613908	0.0262056	0.0580337	0.651587
1	AX-87269937	29839632	T	C	0.408275	0.0353347	0.0575514	0.539237
1	AX-96186133	29839970	C	A	0.39681	0.0592925	0.0581942	0.308263
1	AX-98299229	29886591	C	T	0.10344	-0.0497132	0.0962203	0.605394
1	AX-87706525	29973060	G	A	0.245015	-0.00270521	0.0640089	0.966289
1	AX-87823397	29973314	T	C	0.144317	0.0144896	0.0746058	0.846008
1	AX-98308398	29973376	T	G	0.0234297	0.0377924	0.174633	0.828667
1	AX-96474492	29973574	C	T	0.45339	0.00888873	0.0587741	0.87979
1	AX-87130527	29976490	A	G	0.258973	-0.0203695	0.0627204	0.745358
1	AX-87323502	29998185	G	T	0.26994	0.000800217	0.0635635	0.989955
1	AX-87690683	30046807	A	G	0.100947	0.048381	0.095214	0.611362
1	AX-87076788	30092556	T	C	0.114158	-0.0405108	0.0826769	0.624142
1	AX-87975637	30151640	T	G	0.274427	-0.0516914	0.0614223	0.400026
1	AX-87409252	30165174	T	C	0.0740279	0.00273601	0.0969933	0.977496
1	AX-87747893	30165199	T	C	0.335494	0.00998495	0.0602406	0.868353
1	AX-87940789	30279593	G	A	0.252493	0.0341729	0.0630037	0.587546
1	AX-96256630	30288007	A	G	0.0884845	0.0222827	0.0908541	0.806257
1	AX-96431180	30298281	T	G	0.358674	0.0149122	0.0580136	0.797143
1	AX-87261281	30311106	T	G	0.200897	-0.0637057	0.0709992	0.369573
1	AX-88103076	30409394	A	G	0.270937	0.0093523	0.0616707	0.879464
1	AX-88061367	30446830	A	C	0.555583	-0.0120922	0.0569539	0.831861
1	AX-96121318	30492284	A	G	0.390828	0.0155251	0.0581094	0.789338
1	AX-86970192	30492998	T	C	0.341476	-0.0198123	0.0577836	0.731696
1	AX-87684364	30495977	C	T	0.267448	0.00213374	0.0626077	0.972812
1	AX-86957607	30497023	T	G	0.128116	0.099708	0.083742	0.233788
1	AX-87123300	30497803	C	T	0.128116	0.099708	0.083742	0.233788
1	AX-87163088	30497935	G	A	0.267946	0.000434228	0.0625199	0.994458
1	AX-87417537	30512027	C	A	0.226321	-0.00575308	0.0695357	0.934062
1	AX-87328983	30512135	T	C	0.20987	0.0177307	0.0718071	0.804969
1	AX-87227892	30512461	A	G	0.211864	0.0280595	0.0714747	0.69463
1	AX-87365600	30512902	A	C	0.179462	-0.00290648	0.0778156	0.970205
1	AX-87525039	30513101	G	T	0.1832	0.0166162	0.0769795	0.829103
1	AX-88078085	30528860	T	G	0.200897	-0.0204344	0.0734161	0.780754
1	AX-96186114	30530236	C	T	0.208375	-0.012667	0.0719102	0.860176
1	AX-87321503	30541191	T	C	0.365404	-0.0305954	0.0566464	0.58912
1	AX-86924011	30541818	A	C	0.599202	-0.0243552	0.0590293	0.679903
1	AX-87363815	30552116	C	A	0.597458	-0.0276594	0.0586606	0.637273
1	AX-87032787	30552673	T	C	0.194915	-0.0267199	0.0676435	0.692835
1	AX-98308406	30553308	C	T	0.314556	-0.00735064	0.061716	0.905193
1	AX-87553580	30553553	A	G	0.314806	-0.00939427	0.0619592	0.879487
1	AX-87408675	30558089	G	A	0.00174477	0.631542	0.584538	0.279958
1	AX-87950842	30566133	T	G	0.313559	-0.00386514	0.0621577	0.950417
1	AX-88305756	30628327	G	A	0.495513	0.0584817	0.0563494	0.299344
1	AX-87370833	30696289	T	C	0.412263	-0.0148242	0.0597498	0.804053
1	AX-87722276	30696945	T	C	0.0251745	-0.0243277	0.16241	0.880929
1	AX-96450687	30722767	C	A	0.274676	0.0238526	0.0656113	0.716199
1	AX-87884331	30819302	T	G	0.223081	-0.0332201	0.0645231	0.606653
1	AX-98308410	30846478	G	T	0.268943	0.00178367	0.0644045	0.977906
1	AX-88107166	30863357	C	T	0.196909	0.104173	0.0713242	0.144139
1	AX-87863822	30876749	A	G	0.403539	-0.0113958	0.057325	0.842425
1	AX-87073684	30877498	C	A	0.399801	-0.0317413	0.057277	0.579462
1	AX-87762525	30899007	T	C	0.142822	-0.112967	0.0796163	0.155931
1	AX-98302963	30939912	A	C	0.0952144	0.0664204	0.0914704	0.467753
1	AX-96186107	30940115	T	G	0.361665	-0.00699478	0.0574077	0.903023
1	AX-96144453	30962691	C	A	0.394068	0.0232229	0.0555191	0.675737
1	AX-87472884	31014220	C	T	0.14008	-0.0193529	0.088663	0.827215
1	AX-98321696	31065768	T	C	0.059322	0.114554	0.112306	0.307721
1	AX-87895438	31141224	G	T	0.155035	-0.124111	0.0773241	0.108476
1	AX-98321690	31149657	T	C	0.588734	-0.0312814	0.0617829	0.612638
1	AX-87064368	31187643	G	T	0.179212	-0.0118432	0.074738	0.874092
1	AX-87157350	31203385	C	T	0.463858	0.0518434	0.0596197	0.384537
1	AX-98321697	31208946	G	T	0.43669	-0.0224807	0.0596496	0.706263
1	AX-87868655	31229058	A	G	0.323529	0.0333439	0.0636265	0.60024
1	AX-87899176	31245396	A	C	0.155533	-0.133001	0.077446	0.0859177
1	AX-88307971	31301635	G	T	0.297607	-0.000469938	0.0641405	0.994154
1	AX-87885273	31336483	C	A	0.434197	-0.047423	0.0550683	0.389146
1	AX-86952685	31348259	T	C	0.288385	0.0132835	0.0631509	0.833398
1	AX-88020072	31539662	T	C	0.42996	-0.0383671	0.0541652	0.478737
1	AX-88086409	31586320	G	A	0.252493	0.0219494	0.0607611	0.717919
1	AX-88277135	31627943	T	C	0.00822532	0.0102788	0.281896	0.970913
1	AX-87493269	31732704	A	G	0.585244	0.0472575	0.0601844	0.432329
1	AX-86970551	31736184	A	G	0.275424	-0.0707359	0.0638229	0.267725
1	AX-87514427	31758724	T	C	0	#NAME?	inf	#NAME?
1	AX-87434864	31766225	T	G	0.0909771	-0.115081	0.0960345	0.230789
1	AX-87857672	31769233	C	A	0.0872383	0.08619	0.0951308	0.364928
1	AX-87897547	31774306	T	C	0.561565	0.0554843	0.0592396	0.34896
1	AX-87867296	31815291	C	T	0.0159521	0.115849	0.191641	0.545505
1	AX-87333266	31830975	T	C	0.377368	0.0625418	0.0588718	0.288082
1	AX-87962394	31882607	T	C	0.258973	0.028652	0.0671445	0.669582
1	AX-96173817	31908577	C	A	0.509222	0.0321449	0.0567208	0.570904
1	AX-87095550	31923002	A	G	0.0119641	-0.259105	0.228017	0.255815
1	AX-88109496	31950472	T	G	0.17996	0.0251374	0.0704175	0.721109
1	AX-88105945	31980873	T	A	0.430209	0.0785904	0.0580206	0.175569
1	AX-88234341	32063180	A	G	0.57004	-0.0922743	0.0567312	0.10384
1	AX-87050256	32084975	C	A	0.0999501	0.132822	0.0869968	0.126824
1	AX-97877411	32102270	T	C	0.186191	-0.0624384	0.0721304	0.386692
1	AX-96131898	32139580	A	C	0.192921	-0.00789931	0.0723718	0.913084
1	AX-87994377	32207323	T	C	0.397807	-0.0203463	0.05734	0.722713
1	AX-87494029	32213423	C	T	0.0844965	-0.0576276	0.0960209	0.548402
1	AX-98295889	32239492	C	T	0.0964606	-0.0874029	0.0882062	0.321738
1	AX-97901834	32239668	A	C	0.0964606	-0.0874029	0.0882062	0.321738
1	AX-87334557	32241491	A	C	0.173978	-0.0167909	0.0717098	0.814867
1	AX-88246813	32276622	G	A	0.0844965	-0.0576276	0.0960209	0.548402
1	AX-88107496	32294116	T	C	0.196162	-0.0425141	0.0697384	0.542112
1	AX-88042461	32331860	G	A	0.118395	0.106279	0.0821174	0.195585
1	AX-96131896	32353666	T	C	0.242024	-0.0676198	0.0633453	0.285755
1	AX-87944146	32456298	C	T	0.38011	-0.0735927	0.0571474	0.197826
1	AX-87550475	32531561	G	T	0.0361416	0.0979957	0.137931	0.477413
1	AX-87289029	32531715	T	C	0.0358923	0.0834091	0.138694	0.54758
1	AX-87289633	32533295	A	G	0.0358923	0.0834091	0.138694	0.54758
1	AX-96173802	32536572	T	C	0.0358923	0.0834091	0.138694	0.54758
1	AX-87588065	32577083	G	T	0.376122	-0.0942775	0.0579443	0.103729
1	AX-87401336	32598214	G	A	0.555334	0.0204341	0.057331	0.721524
1	AX-96173799	32599629	A	G	0.55334	0.0300448	0.0572564	0.599763
1	AX-87984080	32599727	C	G	0.552592	0.0371361	0.0572215	0.516345
1	AX-87967129	32635331	C	T	0.0842473	-0.0899454	0.09911	0.364126
1	AX-87986113	32646005	A	G	0.498006	0.0334801	0.0576001	0.561072
1	AX-88307740	32661586	C	A	0.475324	-0.0213626	0.0566364	0.706034
1	AX-88255016	32705001	C	T	0.0598205	-0.0768128	0.10808	0.477267
1	AX-88106841	32780342	G	A	0.57652	0.0241118	0.0565911	0.670057
1	AX-88038859	32951038	T	C	0.250997	-0.0523092	0.0653887	0.423726
1	AX-87929070	32955245	A	C	0.0231805	-0.00841312	0.173662	0.961361
1	AX-96131882	32960649	A	C	0.589482	-0.00163432	0.0606293	0.978495
1	AX-96408521	33060373	T	C	0.27318	0.0725725	0.0634239	0.252522
1	AX-98304682	33061237	T	G	0.132851	0.0146892	0.0725306	0.839507
1	AX-88299571	33112931	C	A	0.506231	0.0525995	0.0561126	0.348557
1	AX-88015394	33215410	C	T	0.100698	0.0283354	0.0858278	0.741292
1	AX-87761093	33232848	T	C	0.258475	0.017591	0.0658435	0.789343
1	AX-97891458	33251497	T	G	0.156032	-0.0366849	0.0760913	0.629723
1	AX-88229358	33348516	T	C	0.238036	-0.0475704	0.0637589	0.455608
1	AX-88173506	33393349	G	T	0.243769	0.00173568	0.0633568	0.978144
1	AX-88138070	33409400	T	G	0.0922233	-0.187176	0.0965574	0.0525624
1	AX-87983934	33477067	T	G	0.173978	-0.0839576	0.071269	0.238782
1	AX-88107596	33483598	T	G	0.115404	-0.163374	0.0855309	0.0561188
1	AX-87891382	33507492	G	A	0.147308	-0.154942	0.0780509	0.0471295
1	AX-86990958	33544291	A	C	0.500499	0.00860112	0.0562228	0.878412
1	AX-97876908	33610938	T	C	0.446909	0.0641735	0.0545494	0.239423
1	AX-96130745	33626176	C	A	0.0496012	-0.0564959	0.118698	0.6341
1	AX-96408540	33634018	A	G	0.14681	0.0308313	0.0751238	0.681508
1	AX-96504363	33662809	T	C	0.598205	-0.00375125	0.0595166	0.949744
1	AX-88117444	33677681	T	C	0.4332	0.0290476	0.0556461	0.601666
1	AX-88188247	33697542	C	T	0.380857	-0.0210938	0.055754	0.70518
1	AX-88069322	33796987	C	A	0.327767	-0.0120483	0.0604446	0.842006
1	AX-87155011	33829549	A	G	0.32328	-0.00095014	0.0569345	0.986685
1	AX-96484067	33833431	A	C	0.269192	0.0204196	0.0629326	0.745584
1	AX-88256967	33885919	C	A	0.283151	0.0389674	0.0625216	0.533111
1	AX-96193845	33998048	G	A	0.468594	-0.0183133	0.0580944	0.752585
1	AX-87767847	34008834	A	G	0.47009	-0.0222597	0.0578268	0.700284
1	AX-87343306	34081569	C	A	0.482802	-0.00619674	0.0578631	0.914715
1	AX-98315850	34082195	T	C	0.147557	-0.0406016	0.0758023	0.592218
1	AX-87106805	34085132	A	G	0.340728	0.0442552	0.060167	0.462011
1	AX-87472636	34098074	T	C	0.200897	-0.0267789	0.0680451	0.693916
1	AX-87582348	34099303	T	C	0.0154536	-0.0328243	0.255386	0.897731
1	AX-88139826	34151722	T	G	0.492273	-0.0706232	0.054305	0.193432
1	AX-87901919	34205114	A	T	0.417996	0.0844017	0.0550078	0.124942
1	AX-87232098	34232024	T	C	0.0752742	0.0468435	0.102174	0.646617
1	AX-87957039	34279613	G	A	0.0857428	0.0546615	0.0960273	0.569201
1	AX-87899298	34338545	T	C	0.137836	0.0918854	0.0828292	0.267285
1	AX-96418891	34410398	G	T	0.445912	-0.0602641	0.0561246	0.282932
1	AX-88198593	34424394	A	G	0.279661	0.057881	0.0627822	0.356564
1	AX-87880718	34447659	G	A	0.52318	-0.0861914	0.0567376	0.128732
1	AX-87772709	34457085	C	A	0.321037	-0.0254995	0.0587478	0.664252
1	AX-98304675	34469925	C	T	0.320788	-0.0264083	0.0587849	0.653261
1	AX-88103712	34480928	T	G	0.255733	0.0798741	0.0649018	0.218438
1	AX-88088110	34503671	T	C	0.332004	0.0127053	0.0620146	0.837669
1	AX-86925779	34521762	T	C	0.200399	0.0358399	0.0718301	0.617812
1	AX-87135269	34549732	G	A	0.198156	-0.0903906	0.070845	0.201993
1	AX-88217253	34560714	A	G	0.317049	-0.0995985	0.0590403	0.0916114
1	AX-87755710	34612844	A	C	0.307328	-0.0627779	0.0606095	0.300306
1	AX-86938423	34641622	T	C	0.494267	-0.0554118	0.0566421	0.327936
1	AX-88293524	34650345	G	T	0.249501	0.00929287	0.0655124	0.887199
1	AX-88101380	34688010	G	A	0.554337	-0.0317338	0.0550575	0.564361
1	AX-88041635	34783462	T	A	0.500748	-0.0271056	0.0548251	0.621022
1	AX-96152264	34966790	C	T	0.437936	0.00907573	0.054769	0.868386
1	AX-87776000	35015089	T	C	0.397059	-0.0422854	0.0581793	0.467341
1	AX-88300037	35159669	T	G	0.181705	0.0547141	0.0704042	0.437075
1	AX-87392899	35199366	A	G	0.234297	-0.0524414	0.0679765	0.440432
1	AX-88200059	35225263	G	A	0.296112	-0.00705439	0.0621428	0.909619
1	AX-87578203	35240311	G	A	0.542622	-0.0594583	0.0549803	0.279499
1	AX-87083613	35242332	C	T	0.389831	-0.0294656	0.0575742	0.608802
1	AX-88058594	35290518	T	C	0.337238	0.0460168	0.0575037	0.423572
1	AX-87999346	35317978	A	G	0.445663	0.0229783	0.0573161	0.68849
1	AX-87543362	35332720	C	T	0.365653	0.0177276	0.0551926	0.748062
1	AX-96336127	35337158	A	C	0.418245	0.0114473	0.0555404	0.836707
1	AX-87913566	35350182	A	C	0.237288	0.0120536	0.0659877	0.855061
1	AX-87312231	35400781	A	G	0.180957	0.0498782	0.0708361	0.481349
1	AX-87209582	35448098	T	C	0.159272	0.0435698	0.0745863	0.559117
1	AX-87968085	35476764	C	A	0.618644	0.0249988	0.0563765	0.657458
1	AX-88070999	35519040	G	A	0.148056	0.0302703	0.0767073	0.693123
1	AX-86904294	35535123	C	T	0.431206	0.0193179	0.0565583	0.732684
1	AX-87685464	35570127	T	G	0.416251	0.0409215	0.0573158	0.475248
1	AX-87585233	35573040	C	T	0.308824	0.00497966	0.0620446	0.936031
1	AX-88301633	35644148	C	T	0.438435	0.0354278	0.0569326	0.533761
1	AX-87962014	35671847	G	A	0.194167	0.0180886	0.0664378	0.785419
1	AX-87935955	35839293	A	G	0.307328	0.00838249	0.0620905	0.892608
1	AX-88067154	35907687	C	A	0.60992	0.0607212	0.059562	0.307983
1	AX-88299201	36019677	C	A	0.343968	0.0156624	0.0573231	0.784676
1	AX-87302994	36083976	A	G	0.111914	-0.00453093	0.0940552	0.961578
1	AX-87984179	36185616	G	C	0.386092	0.073047	0.0583415	0.210549
1	AX-87775441	36230715	G	T	0.175224	0.0548896	0.0698227	0.431792
1	AX-87879341	36307780	C	G	0.156032	0.0382143	0.0722337	0.596779
1	AX-96413393	36440125	G	T	0.308076	-0.0299867	0.0606519	0.621019
1	AX-96445559	36502756	T	C	0.143819	-0.0215989	0.0763764	0.777334
1	AX-87874443	36709048	G	A	0.0229312	0.313192	0.157114	0.046217
1	AX-88024038	36820246	A	G	0.126122	0.0519046	0.0865884	0.548879
1	AX-96258296	36852830	A	G	0.30658	-0.0649345	0.0609939	0.287054
1	AX-88198309	36875202	G	T	0.483051	-0.0594725	0.0545879	0.275941
1	AX-87372953	36936470	T	C	0.247757	-0.0585902	0.0648179	0.366037
1	AX-88200829	36976061	A	G	0.274177	-0.0115047	0.0622556	0.853388
1	AX-87260967	37016647	A	G	0.185194	0.0318847	0.0696041	0.64689
1	AX-87460456	37023702	A	G	0.184945	0.0288311	0.0696454	0.678896
1	AX-97873622	37029443	G	A	0.487787	-0.0175049	0.0549565	0.750088
1	AX-87662685	37029753	C	T	0.508724	-0.044341	0.0559977	0.428456
1	AX-87915252	37047752	C	G	0.191675	0.00986573	0.0670639	0.883046
1	AX-96304003	37056751	G	T	0.49651	-0.0189095	0.0547792	0.729948
1	AX-96304004	37058193	C	T	0.502991	-0.0307709	0.0554302	0.578807
1	AX-97868633	37074591	A	G	0.45339	-0.0500097	0.0564865	0.375973
1	AX-86916497	37082648	A	G	0.417996	0.0518352	0.0570426	0.363503
1	AX-98315847	37105828	G	A	0.341725	-0.0681647	0.0593878	0.251055
1	AX-87710215	37114841	A	G	0.45663	0.0312058	0.0560033	0.577381
1	AX-97901605	37136336	G	T	0.415503	-0.0358239	0.0571973	0.531103
1	AX-87107031	37152298	A	G	0.363161	0.00194336	0.0567766	0.972695
1	AX-87660279	37167016	C	T	0.229811	-0.0334613	0.0643926	0.603311
1	AX-96145203	37170104	T	C	0.288385	-0.0377628	0.0600769	0.529627
1	AX-87788422	37218117	T	G	0.110917	-0.0250166	0.0914539	0.784436
1	AX-87627644	37230101	A	G	0.395314	0.0559351	0.0558445	0.316525
1	AX-88295406	37263582	A	C	0.0882353	-0.0399226	0.101521	0.69414
1	AX-97883277	37497190	A	T	0.0488534	-0.000339665	0.133959	0.997977
1	AX-86943968	37550207	C	T	0.612911	-0.093793	0.0566676	0.0978958
1	AX-98324679	37562412	C	T	0.0473579	0.153402	0.127533	0.229038
1	AX-87716325	37576410	A	C	0.384347	-0.0467821	0.056224	0.405372
1	AX-86999180	37576432	G	T	0.384098	-0.0467417	0.0564211	0.407419
1	AX-87616183	37582912	G	A	0.153539	-0.00704061	0.0743524	0.924559
1	AX-87512036	37583703	A	G	0.153789	-0.00715242	0.0741729	0.92318
1	AX-87512910	37584086	G	A	0.377617	0.000715315	0.0542436	0.989479
1	AX-86987531	37584993	A	G	0.235543	0.00473598	0.0614403	0.938558
1	AX-87422820	37595722	T	G	0.36665	-0.0229318	0.0569176	0.687026
1	AX-86960997	37604463	T	G	0.0176969	-0.00232025	0.188579	0.990183
1	AX-86953295	37664046	C	A	0.372881	-0.0564761	0.0574905	0.325925
1	AX-87598126	37680574	C	G	0.357428	-0.0615555	0.0574842	0.284248
1	AX-87951556	37697586	A	G	0.351446	-0.0690401	0.057587	0.230573
1	AX-87982554	37707421	C	T	0.363659	-0.0692989	0.0575114	0.228218
1	AX-98308752	37715390	A	G	0.181705	0.130751	0.0634219	0.0392448
1	AX-96130512	37718290	T	C	0.192921	0.0795524	0.0659733	0.227884
1	AX-87824521	37751659	G	A	0.632104	-0.00324105	0.0552942	0.953259
1	AX-88314941	37818367	C	T	0.348205	-0.0226864	0.0574304	0.692825
1	AX-87460546	37888554	G	T	0.638833	0.111175	0.0604213	0.0657691
1	AX-87162375	37895410	C	A	0.631854	0.11451	0.0602011	0.0571548
1	AX-87132548	37896385	T	C	0.62986	0.121161	0.0600116	0.0434913
1	AX-87558917	37896439	C	T	0.631356	0.117408	0.0601977	0.0511325
1	AX-87383856	37897528	C	T	0.631854	0.11451	0.0602011	0.0571548
1	AX-87934052	37964703	T	C	0.543868	0.0430338	0.0529588	0.416453
1	AX-87964171	37999569	G	A	0.129113	-0.0832996	0.083884	0.320694
1	AX-87934559	38071441	T	G	0.295115	-0.0108701	0.0605393	0.857502
1	AX-88070300	38099848	C	A	0.526421	-0.00122972	0.0546594	0.982051
1	AX-87581998	38148442	C	A	0.240778	-0.101845	0.0632905	0.107579
1	AX-87526757	38155203	G	T	0.0667996	0.0255629	0.0987759	0.795792
1	AX-96163251	38209718	A	G	0.527667	0.0208123	0.0543069	0.701546
1	AX-96180991	38257536	G	A	0.154536	0.144086	0.0754499	0.0561722
1	AX-97880563	38301296	C	A	0.228814	0.0295786	0.0648549	0.648336
1	AX-87650656	38359260	A	G	0.404786	-0.0293851	0.0555011	0.596493
1	AX-88176692	38362877	T	G	0.404038	-0.0237085	0.0553191	0.668231
1	AX-86985429	38409153	G	T	0.177218	-0.000777085	0.0704601	0.991201
1	AX-87555564	38454587	T	C	0.270937	0.0944161	0.059113	0.110218
1	AX-87234115	38454802	T	C	0.19666	0.0245345	0.0662389	0.711089
1	AX-87469202	38457115	G	T	0.00623131	0.0917475	0.329578	0.780722
1	AX-88093255	38463899	T	C	0.378116	-0.0502753	0.0575009	0.381934
1	AX-87901210	38471915	T	C	0.359671	0.0326808	0.0563349	0.561836
1	AX-97889417	38486973	T	C	0.489531	0.00288521	0.0546777	0.957917
1	AX-87254013	38493692	T	C	0.0127119	-0.0149281	0.237144	0.949807
1	AX-87543177	38493951	A	G	0.195414	0.009946	0.0677191	0.883233
1	AX-96244628	38536790	A	G	0.215354	0.0517244	0.0645017	0.422607
1	AX-97880706	38546333	A	G	0.270688	0.0357209	0.0638323	0.575749
1	AX-96412650	38547347	G	T	0.271186	0.0376794	0.0638238	0.554946
1	AX-87776846	38547408	G	A	0.0244267	0.0578941	0.168774	0.731577
1	AX-88280016	38558018	G	A	0.199651	-0.0421153	0.0680186	0.535802
1	AX-88148994	38565538	C	T	0.432203	-0.0613731	0.0546906	0.261783
1	AX-87332874	38578198	C	T	0.0493519	-0.00781181	0.118076	0.947251
1	AX-96459452	38594480	T	C	0.371884	-0.0139742	0.0554079	0.800882
1	AX-87162154	38599191	C	A	0.379611	-0.0233568	0.0548653	0.670318
1	AX-96244640	38621593	C	T	0.115653	0.0257991	0.087318	0.767641
1	AX-87927243	38638602	C	T	0.224327	-0.00880267	0.0625929	0.888159
1	AX-87977217	38655358	G	T	0.137836	-0.0104987	0.0770864	0.891668
1	AX-87383259	38690113	A	G	0.259472	-0.00290823	0.0625887	0.962939
1	AX-88170389	38692904	G	A	0.464606	-0.00996461	0.0537184	0.852839
1	AX-96463446	38708603	C	T	0.151795	-0.0515267	0.074446	0.488853
1	AX-87497418	38709236	C	T	0.335743	-0.0320689	0.0593529	0.588984
1	AX-87040325	38710211	A	G	0.0493519	0.0183117	0.116867	0.875491
1	AX-96244649	38730309	A	G	0.423978	0.0116676	0.0531313	0.826183
1	AX-87827095	38740420	A	C	0.149302	-0.0436913	0.0713543	0.54033
1	AX-87448198	38767079	A	G	0.43669	-0.00502694	0.0530311	0.92448
1	AX-88011211	38808305	T	C	0.328764	0.0956845	0.0592664	0.106423
1	AX-88172697	38834102	C	T	0.230309	-0.0138617	0.0648457	0.830731
1	AX-87091287	38992989	C	T	0.434696	-0.000202296	0.0543502	0.99703
1	AX-87473799	38992992	T	G	0.427966	0.00808914	0.0546669	0.882365
1	AX-96244664	39006682	G	A	0.442173	-0.00158569	0.0546322	0.976845
1	AX-87523649	39031392	C	T	0.0623131	0.0267807	0.108565	0.805157
1	AX-87266189	39058519	G	A	0.358425	0.0150059	0.0583361	0.796999
1	AX-87780549	39059105	G	A	0.371635	0.0224999	0.0571605	0.693856
1	AX-96451347	39060173	A	G	0.375872	0.00824007	0.0584533	0.887895
1	AX-98308748	39061049	A	C	0.434197	0.00613841	0.0554647	0.911876
1	AX-87508989	39064602	G	A	0.566301	-0.0109774	0.0552635	0.842546
1	AX-96502874	39065452	A	G	0.5668	-0.00728003	0.0549381	0.894578
1	AX-96139305	39070935	T	G	0.525673	-0.0286484	0.0544653	0.598892
1	AX-86915695	39075941	T	G	0.135842	0.000296597	0.0780445	0.996968
1	AX-87721850	39081354	C	T	0.446162	0.0146905	0.0542949	0.786722
1	AX-87462294	39084894	C	T	0.239033	-0.00945603	0.0622798	0.87932
1	AX-98299488	39087203	T	C	0.0057328	0.403831	0.330777	0.222141
1	AX-96139308	39090627	G	A	0.237039	-0.0860956	0.0647522	0.183645
1	AX-87962954	39133005	G	A	0.199402	-0.0570257	0.065361	0.38295
1	AX-97878160	39170597	T	G	0.10319	0.0121124	0.0906947	0.893757
1	AX-87712200	39170860	G	A	0.0393819	-0.097035	0.129811	0.454755
1	AX-96468072	39192781	A	G	0.563061	0.0472513	0.0566095	0.403893
1	AX-96355806	39211941	T	G	0.202393	0.120141	0.0672554	0.074045
1	AX-87023985	39212444	T	G	0.202891	0.12336	0.067059	0.0658319
1	AX-96434622	39270909	T	C	0.413011	-0.0578753	0.0555267	0.297274
1	AX-87651478	39271249	A	G	0.0653041	-0.0705413	0.104724	0.50057
1	AX-87164473	39271636	A	G	0.3168	-0.0210546	0.0588882	0.720691
1	AX-87707682	39347933	A	G	0.365902	0.107737	0.0566315	0.0571161
1	AX-87119964	39377977	T	G	0.216102	-0.0031127	0.0673733	0.96315
1	AX-87928884	39399454	A	G	0.186191	0.00916621	0.0676025	0.892146
1	AX-96139314	39416539	G	T	0.342971	0.0340215	0.0561105	0.544295
1	AX-96181032	39417726	G	A	0.423978	-0.0375009	0.0538566	0.486234
1	AX-87335307	39417996	T	G	0.412263	-0.0514686	0.0544107	0.344185
1	AX-98308751	39419071	T	C	0.00473579	0.216225	0.364788	0.553354
1	AX-98313734	39419189	T	C	0.233051	0.010362	0.0610485	0.86522
1	AX-96181033	39419555	C	T	0.338235	0.0288201	0.0561468	0.607742
1	AX-87800702	39419634	G	T	0.0655533	-0.153142	0.110183	0.164565
1	AX-87118809	39442777	A	T	0.0889831	-0.0735967	0.088672	0.406546
1	AX-87586097	39464976	G	T	0.0486042	0.040176	0.121829	0.74157
1	AX-88230659	39482588	A	C	0.0176969	0.163988	0.225459	0.46701
1	AX-87161675	39507527	T	G	0.469591	0.0385471	0.0537364	0.473166
1	AX-86982140	39561006	A	G	0.150548	-0.0380153	0.0778278	0.625229
1	AX-87942790	39637405	C	A	0.460369	-0.00727116	0.0540839	0.893053
1	AX-87875849	39643562	A	C	0.0610668	0.114339	0.113401	0.313325
1	AX-87189343	39703022	G	A	0.330758	-0.0538108	0.0594922	0.365729
1	AX-88258832	39713556	A	G	0.330758	-0.0538108	0.0594922	0.365729
1	AX-88159328	39753666	A	G	0.161017	-0.0478698	0.0707495	0.498654
1	AX-88228001	39763348	A	G	0.175474	0.000633447	0.0670781	0.992465
1	AX-88103864	39827520	G	A	0.11989	0.0251312	0.0802427	0.754136
1	AX-87646771	39878098	T	C	0.455882	0.0390985	0.0531053	0.461581
1	AX-86985384	39894903	C	T	0.163759	0.0465365	0.0733446	0.52576
1	AX-96355845	39960775	T	G	0.310818	0.0617234	0.0589764	0.295294
1	AX-88205903	40056082	A	G	0.306331	0.0132001	0.0592044	0.823568
1	AX-98322218	40078836	C	T	0.332752	0.0107093	0.059094	0.856192
1	AX-88276176	40088893	G	T	0.608923	-0.0802762	0.0573156	0.161334
1	AX-87668249	40159663	G	T	0.148056	0.0182884	0.0802403	0.819708
1	AX-87160450	40166872	G	T	0.118395	0.0414618	0.0875453	0.635782
1	AX-86938583	40196871	G	A	0.0785145	-0.0547771	0.10158	0.589713
1	AX-88041254	40328230	G	T	0.621884	-0.00144629	0.059429	0.980584
1	AX-88000773	40373770	T	C	0.150798	-0.0498856	0.0828688	0.547186
1	AX-88035341	40376552	A	C	0.150798	-0.0498856	0.0828688	0.547186
1	AX-88092142	40465318	T	G	0.445414	-0.019363	0.0563932	0.73133
1	AX-96301023	40486072	A	G	0.167996	0.0466298	0.0738977	0.528037
1	AX-88086189	40488102	T	C	0.193669	0.0172365	0.0704534	0.806727
1	AX-87437128	40514036	A	G	0.32652	0.0460472	0.056972	0.418951
1	AX-87878634	40522782	A	G	0.0157029	-0.0809418	0.208136	0.697359
1	AX-96444678	40541143	A	G	0.0755234	-0.0261737	0.105272	0.803647
1	AX-87938563	40569515	C	A	0.0164506	-0.142495	0.200482	0.477233
1	AX-88063976	40603534	T	C	0.0760219	-0.0301966	0.104929	0.773515
1	AX-87944718	40667759	A	G	0.148056	0.00294779	0.0773315	0.969593
1	AX-87893738	40674356	A	G	0.198405	0.00901524	0.0695689	0.896893
1	AX-87694647	40689268	T	G	0.122632	0.0261153	0.0856004	0.760302
1	AX-88304066	40703450	A	G	0.185942	0.0801904	0.0685341	0.241969
1	AX-87961196	40741695	C	T	0.43669	-0.0024569	0.0574823	0.965907
1	AX-87681490	40819955	C	T	0.462861	-0.0234349	0.0556554	0.673702
1	AX-88000746	40966531	C	T	0.337737	-0.00857587	0.0622351	0.8904
1	AX-88232862	41009377	T	C	0.336491	-0.00698353	0.0621583	0.910545
1	AX-87609887	41024681	A	G	0.14332	-0.0236659	0.0795214	0.766006
1	AX-87837062	41038163	A	G	0.470837	0.039493	0.0576133	0.493038
1	AX-87951132	41106715	C	T	0.220339	-0.0420426	0.0694677	0.545039
1	AX-87601283	41107103	G	A	0.387338	-0.0407631	0.0608062	0.502617
1	AX-87353486	41107412	C	A	0.371635	0.00765215	0.0598116	0.898198
1	AX-98311537	41109410	A	C	0.319043	0.0222519	0.0589161	0.705663
1	AX-86920807	41109856	A	G	0.102443	-0.0126612	0.0935547	0.892347
1	AX-87276051	41208525	A	G	0	#NAME?	inf	#NAME?
1	AX-96171803	41211630	T	C	0.25997	-0.0602635	0.0627664	0.336993
1	AX-86996679	41217883	T	C	0.168245	-0.0128565	0.0739485	0.861978
1	AX-87507976	41218033	T	C	0.168245	-0.0128565	0.0739485	0.861978
1	AX-96171804	41218235	G	A	0.184696	-0.0308092	0.0710415	0.664521
1	AX-87343155	41218376	A	G	0.168245	-0.0128565	0.0739485	0.861978
1	AX-87575441	41218823	C	T	0.168245	-0.0128565	0.0739485	0.861978
1	AX-87183351	41233012	G	A	0.35992	-0.0371919	0.0615426	0.545625
1	AX-87384812	41247484	T	G	0.314307	0.0024409	0.0597115	0.967393
1	AX-87098724	41274434	T	G	0.154786	-0.0478149	0.0769528	0.534367
1	AX-87106681	41286651	A	G	0.364905	0.0497436	0.0641198	0.437872
1	AX-96333459	41306044	A	G	0.450399	-0.0792716	0.0579059	0.171008
1	AX-87497702	41389768	A	C	0.0750249	0.0388934	0.0996694	0.696371
1	AX-87843145	41401280	A	G	0.0650548	0.051264	0.11291	0.649812
1	AX-96444661	41418041	A	C	0.331505	-0.00405717	0.0611858	0.947132
1	AX-87381941	41426950	A	G	0.35668	-0.0575613	0.0575854	0.317513
1	AX-87459530	41427056	A	C	0.0530907	-0.05186	0.117499	0.65895
1	AX-96408107	41437697	G	A	0.514207	-0.0802057	0.0568293	0.158143
1	AX-96129832	41451397	A	G	0.138584	-0.0197832	0.0795359	0.803567
1	AX-88247503	41488066	C	A	0.444915	0.00889334	0.055842	0.873465
1	AX-87843818	41512352	G	A	0.321037	-0.0358098	0.0613065	0.559145
1	AX-87120338	41512431	T	C	0.317547	-0.0555852	0.0615889	0.366781
1	AX-87936357	41537615	C	G	0.555085	0.00712896	0.0544263	0.895788
1	AX-98299501	41585407	T	C	0.145813	-0.0535101	0.0845636	0.526878
1	AX-96430182	41585563	C	A	0.292871	0.0689167	0.0592634	0.244875
1	AX-87971548	41601385	C	T	0.022682	0.112632	0.181535	0.534965
1	AX-88055559	41688803	T	G	0.433948	-0.0373731	0.0582035	0.520802
1	AX-88308162	41712631	A	G	0.418744	0.0417483	0.0582493	0.473549
1	AX-87144551	41816156	T	C	0.177468	0.0169898	0.0703913	0.809274
1	AX-87879041	41846630	C	T	0.382851	0.016192	0.0556488	0.771076
1	AX-88219599	41874869	A	C	0.532901	-0.073791	0.0583157	0.205738
1	AX-88147109	42023278	G	T	0.555085	0.0274941	0.0576172	0.63323
1	AX-88035240	42044418	T	A	0.553091	0.0183834	0.0575104	0.74923
1	AX-88241076	42216625	T	C	0.48654	-0.0800609	0.0567894	0.158603
1	AX-87988215	42224791	T	G	0.385095	-0.0412446	0.0572314	0.471116
1	AX-87990508	42239704	T	G	0.452144	-0.0409969	0.0561444	0.465265
1	AX-96490823	42241214	A	G	0.456132	-0.0262635	0.0560116	0.639145
1	AX-96433624	42260942	G	T	0.278664	0.039839	0.0618451	0.519462
1	AX-88306911	42265623	C	A	0.34995	-0.0423988	0.0599068	0.479103
1	AX-86996647	42275251	T	C	0.470588	0.0109843	0.0560055	0.844509
1	AX-87541899	42275303	C	T	0.477817	-0.0012611	0.0561139	0.98207
1	AX-87928813	42304662	G	T	0.350698	-0.0376808	0.0599487	0.529644
1	AX-96470153	42307666	G	A	0.524427	0.104317	0.0586225	0.075164
1	AX-87541829	42325602	T	C	0.422483	0.0868562	0.0570721	0.128042
1	AX-87361184	42329319	T	G	0.501745	0.0469779	0.0579802	0.417801
1	AX-87330286	42329865	T	C	0.437438	0.0484874	0.0565237	0.390989
1	AX-96129722	42330513	C	T	0.505484	0.0500721	0.0580525	0.388395
1	AX-87577950	42335053	A	G	0.449651	0.0499175	0.0561526	0.374024
1	AX-97877005	42371662	T	C	0.300847	-0.0289091	0.0617826	0.639844
1	AX-88046132	42418563	C	A	0.216849	0.0341344	0.0684354	0.617932
1	AX-87624437	42445052	C	T	0.269192	-0.067467	0.064341	0.294369
1	AX-87111540	42449383	T	G	0.213609	-0.112507	0.0710426	0.113271
1	AX-88079407	42462432	A	C	0.47333	0.0402409	0.0565223	0.476497
1	AX-88200367	42470305	A	C	0.153041	0.0843708	0.0721136	0.242013
1	AX-88134331	42477757	A	C	0.178215	0.110985	0.0701134	0.113435
1	AX-87825964	42491914	T	G	0.362662	-0.0231189	0.0604059	0.701923
1	AX-87724741	42494357	A	G	0.35319	0.0154205	0.0581035	0.790704
1	AX-87483817	42496037	C	T	0.0436191	0.178563	0.120828	0.139452
1	AX-87856917	42496182	C	T	0.361914	-0.0372625	0.0605467	0.538268
1	AX-97897961	42497288	A	G	0.168744	-0.156166	0.0813935	0.0550287
1	AX-96333238	42500797	T	G	0.35319	0.0154205	0.0581035	0.790704
1	AX-96222609	42537580	G	A	0.235294	0.0788548	0.0644406	0.221072
1	AX-87229272	42561952	T	G	0.0117149	-0.045616	0.258638	0.860003
1	AX-87848014	42611680	T	C	0.169242	0.0318307	0.071272	0.655158
1	AX-87770731	42620416	T	G	0.169242	0.0318307	0.071272	0.655158
1	AX-96129737	42620914	T	G	0.101446	0.0378292	0.0907391	0.676751
1	AX-87295907	42668085	A	C	0.43669	-0.0613574	0.0586659	0.295618
1	AX-96408066	42726149	A	G	0.446411	-0.0286058	0.0558386	0.608445
1	AX-98322245	42729618	T	C	0.29013	-0.0363966	0.0599932	0.544064
1	AX-87745791	42746054	T	G	0.241775	0.0940257	0.0628795	0.134828
1	AX-88204089	42773526	C	T	0.110419	-0.0248708	0.0885255	0.778753
1	AX-87085186	42856783	T	G	0.181206	0.0714635	0.0709424	0.313768
1	AX-96462144	42872329	G	A	0.34995	-0.0175446	0.0584721	0.764138
1	AX-87677501	42895408	C	T	0.670239	-0.0123212	0.056844	0.8284
1	AX-87093162	42951722	T	G	0.353938	0.0289144	0.0578741	0.617351
1	AX-88108939	42964466	A	G	0.377119	-0.0157458	0.0564883	0.780441
1	AX-88286585	42999436	A	G	0.493769	-0.0542086	0.0565744	0.33797
1	AX-87999482	43018236	A	C	0.332752	0.0953528	0.0572169	0.095611
1	AX-88136665	43034721	G	C	0.211615	0.00124062	0.0683444	0.985517
1	AX-88225044	43071732	A	G	0.450399	-0.0939605	0.0576161	0.102932
1	AX-87894882	43112994	G	A	0.41002	0.0536418	0.0568701	0.345561
1	AX-88089413	43210175	C	A	0.376371	-0.0307507	0.0583061	0.597915
1	AX-88206759	43239420	G	T	0.425224	0.0407741	0.0556365	0.46364
1	AX-87290533	43260567	C	T	0.32328	0.0107907	0.0597874	0.856772
1	AX-88013886	43282626	T	C	0.35319	-0.0724116	0.0616722	0.240341
1	AX-87981270	43299538	G	T	0.34347	-0.00500494	0.0592359	0.932666
1	AX-88195817	43312349	C	T	0.394317	0.0224021	0.0548155	0.682773
1	AX-87027122	43323055	A	G	0.158774	0.09873	0.0784922	0.208453
1	AX-88154902	43347974	A	G	0.481057	-0.0968937	0.0552086	0.079251
1	AX-88291801	43385332	C	T	0.0899801	-0.0259814	0.095124	0.784752
1	AX-97879957	43401774	T	C	0.2166	0.0687093	0.0611253	0.260982
1	AX-88185462	43402696	T	G	0.33998	0.0621954	0.0575485	0.27981
1	AX-87263603	43403686	T	C	0.327767	0.0599311	0.0604493	0.321477
1	AX-87714223	43403906	T	C	0.267697	0.0627668	0.0619669	0.311104
1	AX-88254943	43417612	C	A	0.488784	-0.0300719	0.0579709	0.603941
1	AX-88226017	43431403	T	C	0.323031	0.00455448	0.0588795	0.938343
1	AX-98325567	43463935	G	T	0.0600698	0.000751551	0.116896	0.99487
1	AX-87867533	43472995	G	A	0.231306	-0.0482565	0.0669138	0.470803
1	AX-88266353	43561781	G	C	0.144566	0.0566912	0.0730493	0.437709
1	AX-86982745	43632298	C	T	0.451147	0.00132197	0.0580425	0.981829
1	AX-86942119	43644634	G	A	0.450648	0.026376	0.0556765	0.635688
1	AX-87785838	43644740	C	T	0.111416	0.0483889	0.0839512	0.564349
1	AX-88245043	43664866	T	C	0.304586	-0.0172345	0.062793	0.783727
1	AX-96407838	43667284	A	C	0.302841	0.00965447	0.0623669	0.876978
1	AX-88082398	43720694	T	C	0.212861	-0.082324	0.0681308	0.226923
1	AX-96483348	43746253	T	C	0.283649	0.0226928	0.062422	0.716203
1	AX-87948341	43807058	T	C	0.399551	-0.0348268	0.0559505	0.533641
1	AX-88236129	43837563	C	A	0.405783	-0.0414516	0.0564675	0.4629
1	AX-97882645	43851016	T	A	0.377119	-0.0460621	0.0588505	0.433805
1	AX-87614239	43862836	A	G	0.382104	-0.0906722	0.0590052	0.124372
1	AX-88002799	43877295	A	C	0.441426	0.0206865	0.0580899	0.721757
1	AX-87579668	43900118	G	A	0.202144	-0.0740454	0.0745499	0.320596
1	AX-87786989	43915918	T	G	0.198405	0.0902058	0.0678259	0.183531
1	AX-87634689	43919050	A	G	0.36989	0.0335099	0.0584349	0.566335
1	AX-87624308	43933276	C	A	0.422732	0.04037	0.0556777	0.468412
1	AX-88204665	43936579	C	A	0.424975	0.0328021	0.0557102	0.555996
1	AX-96177430	43942757	G	T	0.423978	0.0430667	0.0558049	0.44027
1	AX-88150001	43983084	C	T	0.276919	-0.0185875	0.0656485	0.777072
1	AX-87970186	43986623	A	G	0.382353	0.00414219	0.0585569	0.943606
1	AX-88204100	43999879	C	A	0.198156	-0.0980346	0.0763365	0.199057
1	AX-88238394	44012490	T	C	0.382104	0.0107259	0.0584125	0.854309
1	AX-96433310	44033501	T	C	0.195663	0.0828259	0.0681236	0.224054
1	AX-87026501	44052611	T	C	0.296112	-0.0135911	0.0622524	0.827178
1	AX-96410968	44082312	C	T	0.338485	0.0349296	0.0588228	0.552639
1	AX-88177890	44092015	C	T	0.335743	-0.0529993	0.0572633	0.354687
1	AX-87375632	44114254	G	A	0.438435	0.00904853	0.0575062	0.87497
1	AX-87939087	44147525	G	C	0.451147	0.0411644	0.0551631	0.455528
1	AX-88246162	44219178	T	G	0.382851	0.0298973	0.0590644	0.612729
1	AX-87744561	44233465	T	G	0.165254	0.0185889	0.0694049	0.788828
1	AX-88210726	44279261	A	C	0.230808	-0.0142708	0.0609792	0.814964
1	AX-87236053	44298205	A	G	0.504237	0.055588	0.0576267	0.334733
1	AX-96305585	44342601	T	C	0.280409	0.123838	0.0625302	0.0476522
1	AX-87854681	44347314	A	T	0.30658	0.131554	0.0595434	0.027148
1	AX-86997837	44347581	C	G	0.280409	0.121198	0.0625252	0.0525756
1	AX-87135835	44350200	T	C	0.058325	0.0501225	0.117941	0.670852
1	AX-87869617	44389140	T	C	0.340977	0.0397183	0.0632264	0.529879
1	AX-96467053	44395547	G	A	0.528913	0.00234489	0.0592175	0.968414
1	AX-98310810	44402065	C	T	0.618146	0.035144	0.0542192	0.516866
1	AX-86953852	44414624	G	A	0.372632	-0.0463345	0.0587671	0.430438
1	AX-87236940	44430418	G	A	0.186939	-0.0671154	0.0785561	0.392904
1	AX-98325558	44477375	G	A	0.46336	-0.0336092	0.0552528	0.543002
1	AX-87247660	44478751	A	G	0.217597	-0.0959749	0.0687789	0.162891
1	AX-98325555	44579071	G	A	0.317797	0.0173765	0.05963	0.770741
1	AX-86912257	44581272	T	C	0.024676	0.102795	0.162171	0.526166
1	AX-98303299	44581336	T	C	0.127368	-0.106729	0.0833014	0.200112
1	AX-97898484	44593188	C	T	0.280907	0.0993105	0.0595985	0.0956485
1	AX-87390950	44597424	C	A	0.0214357	0.00956789	0.171251	0.955445
1	AX-87602518	44597899	C	T	0.0314058	0.00794747	0.150337	0.95784
1	AX-88003793	44676576	C	G	0.516949	0.0995597	0.055613	0.0734181
1	AX-98325550	44698682	T	C	0.442672	0.0175867	0.0598314	0.768805
1	AX-87133420	44723859	T	C	0.086989	0.149693	0.0904664	0.0979901
1	AX-97891074	44747902	T	C	0.227069	0.0574731	0.0659074	0.383193
1	AX-87900099	44770946	T	G	0.210618	0.0545751	0.06738	0.417964
1	AX-96161304	44863533	G	T	0.313061	-0.00379392	0.0594564	0.949121
1	AX-97887913	44895078	C	A	0.543619	0.0160755	0.0581838	0.782327
1	AX-97876729	44895466	T	C	0.000249252	1.17212	1.33215	0.378929
1	AX-97903064	44897024	C	A	0.185693	-0.0619639	0.0793977	0.435142
1	AX-86973878	44897398	A	G	0.55658	0.0311172	0.0590061	0.597947
1	AX-97896272	44897649	A	C	0.543868	0.0155644	0.0582068	0.789163
1	AX-87942603	44958442	T	C	0.340728	-0.0301932	0.0612876	0.622262
1	AX-88098217	44960750	C	A	0.52991	-0.0656622	0.0558945	0.240093
1	AX-87775770	45011468	T	C	0.374128	0.0377169	0.0591141	0.523451
1	AX-87132764	45014046	T	C	0.185693	-0.0619639	0.0793977	0.435142
1	AX-96453232	45034992	A	C	0.159771	-0.0293886	0.0776189	0.704965
1	AX-87152486	45069550	G	A	0.422483	-0.0270579	0.0583707	0.642969
1	AX-98310808	45070761	C	A	0.474327	-0.0105755	0.0574393	0.853922
1	AX-98310809	45071228	G	A	0.474078	-0.0100887	0.0575207	0.860771
1	AX-87339736	45112616	T	G	0.350449	0.0356885	0.0577643	0.536688
1	AX-96377089	45112677	C	A	0.0750249	0.0521348	0.106084	0.623108
1	AX-87814974	45113483	A	G	0.297109	0.0231508	0.0616015	0.707054
1	AX-98310801	45118902	A	G	0.321286	-0.0112891	0.0601885	0.85122
1	AX-87168420	45119462	C	T	0.0528415	0.103395	0.117538	0.379038
1	AX-87683577	45119549	T	C	0.300349	0.0132138	0.0620149	0.831269
1	AX-87054725	45143980	A	G	0.0635593	0.0732477	0.114315	0.521684
1	AX-88118101	45151839	C	T	0.0635593	0.0529949	0.114319	0.642955
1	AX-87993547	45210812	A	G	0.0635593	0.0273996	0.11446	0.81081
1	AX-96462067	45327858	A	G	0.0635593	0.0931789	0.114471	0.415648
1	AX-87542705	45346746	C	A	0.500499	-0.0654019	0.0568989	0.250374
1	AX-87960993	45423722	G	C	0.525673	-0.0706036	0.0549179	0.198576
1	AX-96161298	45452476	G	T	0.411017	-0.00314487	0.0592355	0.957659
1	AX-97896828	45520419	T	C	0.411266	0.000400455	0.0593103	0.994613
1	AX-96148205	45532064	T	G	0.447159	0.0351744	0.0572202	0.53874
1	AX-96189851	45561303	T	C	0.462861	0.035136	0.0557157	0.528283
1	AX-87979020	45652437	C	A	0.341476	-0.0165256	0.0618904	0.789459
1	AX-87203516	45707177	C	T	0.425224	-0.043623	0.0571458	0.445247
1	AX-87205502	45728570	T	C	0.422483	-0.0231759	0.0572107	0.685406
1	AX-87128433	45735930	G	A	0	#NAME?	inf	#NAME?
1	AX-87493775	45735982	G	C	0.289382	0.025039	0.0639501	0.695398
1	AX-88023451	45876500	A	G	0.471834	-0.00729293	0.0580722	0.900061
1	AX-96265491	45950262	T	C	0.0655533	0.00569688	0.105781	0.95705
1	AX-96148194	46177948	A	G	0.427468	0.0271082	0.0578629	0.639434
1	AX-87766075	46194159	T	C	0.267697	0.0259221	0.065168	0.690797
1	AX-88140840	46194290	G	A	0.268694	0.0287228	0.0649804	0.658473
1	AX-88125586	46253130	A	G	0.440179	-0.0170179	0.054877	0.756478
1	AX-87886321	46383305	A	C	0.314307	-0.061156	0.0581897	0.29327
1	AX-88062426	46423698	A	C	0.354686	-0.0864583	0.0607172	0.154461
1	AX-96442099	46560744	T	G	0.358923	-0.101787	0.0601262	0.0904755
1	AX-87877686	46623247	T	A	0.248255	-0.106663	0.0645955	0.09869
1	AX-88117733	46696852	T	G	0.304088	-0.0761057	0.0602352	0.206419
1	AX-96163568	46710541	C	T	0.309571	-0.0572688	0.0597364	0.337713
1	AX-88102902	46808341	A	G	0.317298	-0.0281026	0.0588246	0.632838
1	AX-87992168	46822871	A	G	0.317547	-0.0299339	0.0587896	0.610633
1	AX-88112646	46935780	T	C	0.262961	0.120032	0.0639677	0.0605945
1	AX-87756511	46994229	C	A	0.358175	0.0722652	0.060777	0.234431
1	AX-87835718	47044833	A	C	0.224327	0.00414321	0.0668076	0.950549
1	AX-96467432	47080293	A	C	0.377617	-0.060556	0.0584085	0.299844
1	AX-96426392	47109799	G	A	0.385593	-0.0349588	0.058178	0.547911
1	AX-96265436	47150433	A	G	0.374626	-0.0599071	0.0586922	0.307397
1	AX-96148180	47162056	G	T	0.383599	-0.0359624	0.0581346	0.536176
1	AX-87246674	47238614	T	C	0.33674	0.0406494	0.0596659	0.495691
1	AX-88002554	47315226	C	T	0.241525	0.015578	0.0666626	0.81523
1	AX-87902020	47351134	C	T	0.0590728	-0.106231	0.111601	0.341157
1	AX-88211994	47354080	A	G	0.215852	0.0701513	0.0673421	0.297543
1	AX-96477056	47442680	A	C	0.187687	0.0450114	0.0729538	0.537245
1	AX-87905248	47510642	A	G	0.358674	0.00940903	0.0619877	0.879353
1	AX-96333120	47512940	G	A	0.355184	0.0211921	0.0621965	0.733309
1	AX-88000702	47674882	C	T	0.422233	0.0285117	0.0593195	0.630768
1	AX-88230535	47792434	A	C	0.421236	0.0358759	0.0593534	0.545547
1	AX-96333113	47842137	G	T	0.228066	0.00520961	0.0699023	0.940591
1	AX-88152558	47942203	C	T	0.341725	0.0201549	0.060819	0.740349
1	AX-88129899	48068195	T	G	0.228066	-0.00264743	0.0698162	0.969751
1	AX-87950804	48558302	C	T	0.208375	-0.0788297	0.0623463	0.206092
1	AX-88251273	48669063	C	A	0.422233	0.0332647	0.0593084	0.574881
1	AX-87665933	48680924	C	T	0.373629	0.0156917	0.0590136	0.790317
1	AX-87271523	48739341	G	A	0.373131	0.01491	0.0590683	0.800717
1	AX-87400658	48764727	T	C	0.336491	0.0299008	0.0604101	0.620626
1	AX-96185092	48768971	A	G	0.3335	0.0114292	0.0606175	0.850449
1	AX-98306265	48771165	A	C	0.335743	-0.0136904	0.0604673	0.820882
1	AX-97901942	48771223	T	C	0.336491	0.0257826	0.060514	0.670064
1	AX-96365616	48920615	A	C	0.335244	0.0167611	0.0605943	0.782078
1	AX-88091879	49150390	T	C	0.336241	0.0137666	0.0604382	0.819818
1	AX-88207158	49273997	A	G	0.155783	-0.111424	0.0790099	0.158463
1	AX-96185084	49334967	A	G	0.336491	0.0119513	0.06048	0.843352
1	AX-96254169	49371302	A	G	0.315803	-0.00633463	0.0647575	0.922075
1	AX-88246176	49428210	T	C	0.262712	0.00400644	0.0650355	0.950878
1	AX-88181974	49486082	A	C	0.347956	0.0162588	0.0598348	0.785832
1	AX-87285343	49592651	T	C	0.314058	-0.00097567	0.064846	0.987996
1	AX-96303084	49614876	G	A	0.248006	-0.00486395	0.0667895	0.941945
1	AX-87299331	49671668	A	G	0.313809	-0.0140434	0.0648345	0.828517
1	AX-88072373	49671719	A	C	0.315803	-0.00690122	0.0647015	0.915057
1	AX-88303558	49703993	T	G	0.327019	-0.0234675	0.0642499	0.714922
1	AX-88272501	49918697	C	A	0.349701	0.0185654	0.0627307	0.767265
1	AX-88081435	49955870	G	T	0.344217	0.0127769	0.0628929	0.839016
1	AX-88137980	50046505	G	T	0.326022	0.0150494	0.0644691	0.815424
1	AX-88034108	50086963	G	C	0.324028	0.00862915	0.0644558	0.8935
1	AX-88245662	50122091	A	G	0.359671	-0.0165332	0.0619858	0.789681
1	AX-97873328	50179623	C	T	0.277168	-0.0241113	0.0659582	0.714697
1	AX-96185078	50197651	A	C	0.39008	0.0287962	0.0599118	0.63077
1	AX-97886791	50241775	G	T	0.274925	0.0154536	0.0638563	0.808776
1	AX-98312228	50242286	G	T	0.276919	-0.0269214	0.0660039	0.683364
1	AX-88065282	50242358	G	A	0.277418	-0.0203221	0.0659291	0.757899
1	AX-97874708	50243663	G	A	0.276919	-0.0224722	0.0660138	0.733543
1	AX-98297687	50248525	T	C	0.276919	-0.0269214	0.0660039	0.683364
1	AX-87180810	50252534	T	C	0.0309073	-0.136426	0.149542	0.361615
1	AX-98297688	50253360	T	C	0.499003	0.0047256	0.0578291	0.934872
1	AX-88168709	50274472	G	C	0.502991	-0.00547508	0.0580241	0.924824
1	AX-87471918	50334915	T	C	0.25349	-0.00545493	0.0668117	0.934928
1	AX-88248427	50439077	T	G	0.34671	0.0117889	0.0606117	0.845785
1	AX-88271990	50453294	A	G	0.250249	0.0605661	0.0646587	0.34891
1	AX-88135895	50495730	G	T	0.340479	0.00881027	0.0609584	0.885082
1	AX-88085591	50522980	T	G	0.250499	0.0545278	0.0644945	0.397852
1	AX-88017721	50523199	T	G	0.25	0.0577875	0.0646788	0.371615
1	AX-97881173	50523287	T	G	0.402293	-0.0649253	0.0586181	0.268035
1	AX-88200495	50556678	G	A	0.251994	0.0601013	0.0642726	0.349736
1	AX-87002972	50648926	T	G	0.250748	0.0530566	0.0644753	0.410566
1	AX-87986205	50699798	C	A	0.250499	0.0573545	0.0644865	0.373786
1	AX-88200585	50760290	G	T	0.250997	0.0492345	0.064433	0.444796
1	AX-88231782	50861083	A	C	0.250499	0.0586103	0.0644897	0.363439
1	AX-88136094	50896190	G	T	0.341725	0.0256972	0.0607994	0.672547
1	AX-88111492	50981000	T	G	0.384596	0.0206192	0.0592863	0.727997
1	AX-88232594	51018358	A	G	0.384347	0.0796874	0.0602848	0.186219
1	AX-96444887	51099461	C	T	0.403041	0.0487316	0.0591202	0.409781
1	AX-87908968	51134238	A	C	0.388086	0.0340007	0.0601913	0.572157
1	AX-96143402	51165726	T	C	0.171236	0.0970079	0.0785937	0.217093
1	AX-96471238	51166835	A	C	0.390578	0.0380367	0.0598297	0.52494
1	AX-87742618	51167304	T	G	0.390828	0.0349239	0.0598685	0.559662
1	AX-87454829	51185089	T	C	0.390578	0.0301912	0.0597544	0.613379
1	AX-88132422	51199635	T	C	0.36341	0.0290178	0.0599327	0.628263
1	AX-98297691	51237512	G	T	0.305833	-0.00242707	0.0618453	0.968696
1	AX-86972744	51273824	G	A	0.237288	0.0163307	0.066935	0.807247
1	AX-87482788	51274091	A	G	0.237288	0.0163307	0.066935	0.807247
1	AX-87915747	51291429	C	G	0.437188	-0.0153142	0.0574146	0.789677
1	AX-87282495	51318078	A	G	0.346211	0.0375452	0.0588844	0.523728
1	AX-87791526	51318276	T	C	0.344965	0.052801	0.0590089	0.370895
1	AX-87323592	51340094	G	T	0.44317	0.00958244	0.0575377	0.86773
1	AX-98318320	51341365	C	A	0.432203	-0.00195642	0.0579493	0.973068
1	AX-98297693	51342761	T	C	0.259472	-0.0255449	0.0645431	0.692267
1	AX-96500884	51372702	T	C	0.482552	0.0456747	0.0556408	0.411712
1	AX-96365519	51381499	T	C	0.48679	0.0411757	0.0553403	0.456849
1	AX-87793695	51405022	C	A	0.388335	-0.0519384	0.057091	0.362956
1	AX-87591888	51440535	A	G	0.164008	0.0634369	0.0707131	0.369665
1	AX-87520867	51516807	T	G	0.223579	0.0164642	0.0675185	0.80735
1	AX-87191737	51552924	C	A	0.109422	0.170461	0.0848446	0.0445264
1	AX-97878741	51553409	T	C	0.191426	-0.00573928	0.0678643	0.932603
1	AX-96461091	51641336	A	G	0.310818	0.0279817	0.0603011	0.642624
1	AX-98302649	51656775	A	C	0.0805085	0.0523731	0.0965789	0.587624
1	AX-87283153	51657770	T	C	0.219342	-0.103184	0.0654725	0.11503
1	AX-96497309	51702156	C	A	0.516201	0.00619575	0.0560221	0.911938
1	AX-96463297	51737173	C	T	0.291625	0.0297985	0.0595408	0.616743
1	AX-86977842	51737870	T	C	0.515952	0.00386317	0.0560014	0.945003
1	AX-87285681	51801695	G	A	0.436939	0.050492	0.0540177	0.349927
1	AX-87677930	51856190	A	G	0.102941	-0.101325	0.0843766	0.229801
1	AX-87956903	51899061	A	C	0.393569	0.0882126	0.0554474	0.111627
1	AX-87306005	51925158	A	G	0.268694	0.0925725	0.0634107	0.144321
1	AX-87984457	52007462	T	C	0.417747	-1.97588e-06	0.0542429	0.999971
1	AX-88231579	52065468	G	A	0.393071	0.0263471	0.0555995	0.635591
1	AX-88111801	52101945	G	A	0.346461	0.00687349	0.0574016	0.904686
1	AX-87153720	52156666	C	T	0.428465	0.0273856	0.0538227	0.610885
1	AX-87051010	52157992	A	C	0.0588235	-0.0357455	0.111783	0.749139
1	AX-87259227	52158033	T	C	0.323779	-0.00859853	0.058329	0.882805
1	AX-87517302	52166469	T	C	0.12014	0.1001	0.0875494	0.252894
1	AX-87240545	52168221	A	G	0.208126	0.0133994	0.0649491	0.836552
1	AX-86928521	52168983	G	T	0.115653	0.0984332	0.0769478	0.20082
1	AX-87305931	52169441	C	A	0.435194	-0.0282935	0.0540681	0.600769
1	AX-87418125	52169975	G	A	0.559073	0.00997924	0.0545566	0.854864
1	AX-87591144	52181912	C	T	0.386839	0.0391967	0.0562586	0.485975
1	AX-96185033	52195137	T	C	0.390828	-0.0546695	0.0554835	0.324462
1	AX-87152409	52215247	G	A	0.418993	-0.0730134	0.0542798	0.178583
1	AX-86957213	52217528	T	G	0.419741	-0.0759223	0.0542255	0.161477
1	AX-96254031	52226096	T	G	0.508973	0.0253592	0.0553339	0.646741
1	AX-87715677	52229213	C	T	0.350947	-0.0336744	0.0591379	0.569071
1	AX-87264266	52249323	A	C	0.344467	-0.0618384	0.0557768	0.26757
1	AX-88236784	52250596	T	G	0.343968	-0.0650491	0.0558194	0.243878
1	AX-88127049	52266231	A	C	0.331007	-0.0134128	0.0603349	0.824076
1	AX-87930708	52408011	A	C	0.347208	0.00440251	0.0575906	0.939065
1	AX-87772589	52410187	T	C	0.02667	0.11741	0.153606	0.444654
1	AX-87671772	52412804	T	C	0.332752	0.0943557	0.0571305	0.0986197
1	AX-88006807	52431390	T	G	0.411515	-0.0113982	0.0530314	0.829819
1	AX-87990516	52490275	A	G	0.399302	0.0578173	0.0573649	0.313509
1	AX-88212242	52555781	A	C	0.519691	0.0907248	0.0548568	0.0981583
1	AX-87088161	52656082	C	A	0.397807	-0.0343896	0.0560067	0.539197
1	AX-98306272	52685765	T	C	0.231057	0.119149	0.064526	0.0648145
1	AX-87530795	52685852	A	G	0.169741	-0.0702336	0.0694821	0.312104
1	AX-87055449	52729110	A	G	0.58998	-0.0289171	0.0550676	0.599499
1	AX-87479837	52769649	A	C	0.361416	0.0623741	0.0548588	0.255541
1	AX-88091549	52824614	A	G	0.393569	0.0122515	0.0565827	0.82858
1	AX-96428301	52835221	G	A	0.475573	0.0250763	0.0552639	0.650005
1	AX-96457637	52839196	T	C	0.254237	0.100198	0.0626965	0.110013
1	AX-87984613	52860005	C	T	0.246012	0.0870221	0.0631122	0.167942
1	AX-87342109	52878462	C	T	0.131854	0.107762	0.0836663	0.197749
1	AX-88027964	52920509	A	G	0.200399	0.0305859	0.0655355	0.640709
1	AX-87492240	52943964	A	G	0.144317	-0.0170771	0.0754604	0.820964
1	AX-88259406	52961945	T	C	0.41002	-0.0352452	0.0549319	0.521122
1	AX-96160807	52972589	G	T	0.4833	0.092934	0.0537313	0.0837005
1	AX-87981345	52985001	T	G	0.204885	-0.0146643	0.0667141	0.826021
1	AX-97894185	53024860	G	T	0.503988	0.0603263	0.0548779	0.271645
1	AX-96368629	53061129	A	C	0.187438	0.0513593	0.0712642	0.471101
1	AX-88301920	53171595	T	G	0.46336	-0.0405951	0.0547821	0.458676
1	AX-87435707	53217430	T	C	0.52991	0.0467507	0.0558083	0.402199
1	AX-87581092	53263799	G	T	0.459123	0.046264	0.052443	0.377682
1	AX-96436713	53290641	T	G	0.290877	0.0403537	0.0609319	0.507795
1	AX-87939235	53322360	C	A	0.268694	0.0195841	0.0635498	0.757954
1	AX-88263722	53346875	G	T	0.0209372	0.0340901	0.176672	0.846993
1	AX-88193278	53393862	C	A	0.284646	-0.0771742	0.0586922	0.188544
1	AX-88119613	53524056	A	C	0.175723	-0.0812428	0.0677136	0.230217
1	AX-87321983	53566910	A	C	0.411266	0.0576274	0.056444	0.307271
1	AX-88101704	53577431	C	A	0.0251745	0.120681	0.161892	0.456005
1	AX-88018871	53620283	A	C	0.0251745	0.104842	0.16201	0.517547
1	AX-96186343	53658812	T	C	0.0249252	0.109129	0.163114	0.503476
1	AX-87179029	53660941	G	A	0.396311	-0.0353623	0.056869	0.534059
1	AX-88246654	53703383	G	T	0.170239	0.0581994	0.0716189	0.416433
1	AX-88290850	53709419	C	T	0.169741	0.0612165	0.0717312	0.393429
1	AX-87924794	53822404	G	A	0.416999	0.0302036	0.0544627	0.579186
1	AX-87057518	53833536	A	G	0.334497	0.0220484	0.0558671	0.693095
1	AX-87075021	53853214	C	T	0.334497	0.0220484	0.0558671	0.693095
1	AX-87951365	53859366	A	G	0.220837	0.0423252	0.0640529	0.50875
1	AX-87025387	53903143	A	G	0.111167	-0.0204158	0.0839238	0.8078
1	AX-88234656	53940253	G	A	0.298853	-0.00981365	0.0599843	0.870043
1	AX-87028075	54030426	C	T	0.458126	-0.0511006	0.0548308	0.351352
1	AX-88073743	54061035	T	C	0.198405	0.0499944	0.0668942	0.454843
1	AX-88285712	54089324	T	G	0.444915	-0.0422209	0.055047	0.443083
1	AX-88191295	54101676	A	C	0.600449	-0.0633259	0.0595342	0.28747
1	AX-87449071	54199137	C	A	0.149053	-0.0894859	0.0732273	0.221696
1	AX-87767250	54208192	C	T	0.132353	-0.073126	0.0719416	0.309409
1	AX-87094933	54215068	G	A	0.228066	-0.0693301	0.0613747	0.258636
1	AX-87900617	54255126	A	G	0.399801	-0.0213829	0.057507	0.710018
1	AX-88261455	54269167	T	G	0.383848	-0.0166582	0.0578786	0.773491
1	AX-88286046	54310102	G	T	0.0595713	0.0556148	0.115407	0.629876
1	AX-88103510	54339145	A	G	0.548355	-0.00784178	0.0575828	0.891677
1	AX-96257199	54359048	G	A	0.560319	0.0244325	0.056781	0.666982
1	AX-88095823	54392248	A	C	0.301346	-0.0871831	0.0611294	0.153809
1	AX-97899440	54435957	G	A	0.20987	-0.00837121	0.0669123	0.900439
1	AX-96452825	54435997	T	G	0.20987	-0.00837121	0.0669123	0.900439
1	AX-87139483	54436214	G	A	0.660269	-0.0191108	0.0584897	0.743866
1	AX-87885365	54477450	A	T	0.262213	-0.0824579	0.0604523	0.172563
1	AX-87884824	54542353	G	A	0.148804	0.0659404	0.0790758	0.404344
1	AX-87806564	54607100	G	A	0.305085	-0.0215985	0.058866	0.713687
1	AX-98312230	54690557	A	C	0.142572	0.0261999	0.0799956	0.743277
1	AX-87205442	54700775	A	G	0.348205	0.00597916	0.0565478	0.915792
1	AX-88240069	54748934	T	A	0.170489	0.0130514	0.0692855	0.850586
1	AX-87461582	54766672	A	C	0.370887	0.0395286	0.0553462	0.4751
1	AX-88064143	54804433	T	C	0.301595	0.0126839	0.0571196	0.824269
1	AX-87744603	54822269	C	A	0.178215	-0.11736	0.068777	0.0879368
1	AX-87981191	54831187	T	C	0.178215	-0.11736	0.068777	0.0879368
1	AX-87934234	54868848	C	T	0.521186	0.0573353	0.0550656	0.297774
1	AX-87592048	54879539	A	C	0.151795	0.0155887	0.0741101	0.833398
1	AX-88046321	54891074	A	G	0.152542	0.0245399	0.0739331	0.739949
1	AX-97898052	54902226	G	A	0.142323	0.0375708	0.0803057	0.639894
1	AX-98301634	54953199	T	C	0.314556	-0.0167339	0.060848	0.783308
1	AX-98326517	54953225	T	G	0.31331	-0.00716356	0.0606289	0.905946
1	AX-87694467	54953291	T	C	0.318544	0.00415363	0.0603153	0.945097
1	AX-87038405	54962175	C	T	0.0877368	0.0335335	0.0946704	0.723179
1	AX-88191963	54977780	T	C	0.0525922	-0.223967	0.112158	0.0458369
1	AX-87897172	55023422	C	A	0.371137	0.0168605	0.0544943	0.757017
1	AX-96476069	55064661	C	T	0.271934	0.0347144	0.0638411	0.586604
1	AX-98326518	55065160	G	A	0.276171	0.00847501	0.0628477	0.89273
1	AX-98318345	55067474	G	T	0.265952	0.0302801	0.0646438	0.639488
1	AX-98312234	55067549	T	C	0.272433	0.0337528	0.0637735	0.596625
1	AX-86903297	55067669	A	G	0.27343	0.0354063	0.0636282	0.577899
1	AX-87607257	55111375	C	T	0.485045	0.0476333	0.0553134	0.389154
1	AX-96144724	55114415	T	C	0.262961	0.0248841	0.0632972	0.694222
1	AX-87770434	55129495	A	G	0.36341	0.032199	0.0569038	0.571496
1	AX-87065727	55132176	C	T	0.273679	0.0332423	0.063898	0.602896
1	AX-98318352	55132235	T	C	0.268943	0.0287765	0.0640109	0.65303
1	AX-87899842	55160070	C	A	0.33674	0.0255367	0.0580877	0.66021
1	AX-87713056	55255117	G	A	0.303838	-0.0885626	0.0605812	0.143773
1	AX-87046503	55255288	C	A	0.301844	-0.0898713	0.0609475	0.140328
1	AX-87888944	55266989	T	G	0.458624	0.0226163	0.0568724	0.690876
1	AX-88155913	55313704	T	G	0.432203	-0.0432369	0.0560199	0.440225
1	AX-88257256	55438763	G	C	0.32004	0.0341385	0.0559452	0.541721
1	AX-88083532	55503727	C	T	0.122383	-0.0064383	0.0789162	0.934978
1	AX-87875847	55521696	C	A	0.359422	-0.00548231	0.058894	0.925834
1	AX-87269286	55561946	T	G	0.513709	0.0284513	0.0559852	0.611317
1	AX-87984735	55631810	T	C	0.537886	-0.00505893	0.0556171	0.927524
1	AX-97881840	55660954	A	C	0.14681	-0.0479184	0.0786882	0.542548
1	AX-88276217	55665414	C	A	0.379113	0.0145632	0.057487	0.800013
1	AX-87775248	55683338	G	C	0.14681	-0.0479184	0.0786882	0.542548
1	AX-87975635	55713910	A	C	0.167747	0.0174329	0.0751117	0.816466
1	AX-87000295	55733777	G	T	0.334497	0.0136377	0.0585217	0.815733
1	AX-87017245	55803739	T	G	0.1665	0.0636468	0.0753748	0.398443
1	AX-87022311	55815315	C	T	0.426221	0.0447994	0.0558865	0.422776
1	AX-87211265	56004150	T	C	0.419242	-0.0303763	0.0557668	0.585958
1	AX-87143816	56008127	T	C	0.0805085	0.155089	0.0956188	0.104813
1	AX-87678276	56025287	G	A	0.274427	0.0326029	0.0617065	0.597254
1	AX-87070693	56025386	G	A	0.274925	0.00880155	0.0618067	0.88676
1	AX-96415191	56038318	A	G	0.0742772	0.0746948	0.100587	0.457732
1	AX-88236350	56095306	G	A	0.429711	-0.00517874	0.0547445	0.924634
1	AX-87456660	56125909	G	A	0.344965	-0.0125754	0.0571168	0.825738
1	AX-87920295	56200402	C	G	0.265204	-0.0766978	0.0605818	0.205506
1	AX-87934004	56255237	A	G	0.264457	-0.0750086	0.0606724	0.216351
1	AX-88191238	56369531	A	C	0.307079	0.0965154	0.0600782	0.108165
1	AX-87157825	56433533	A	C	0.282403	0.0244098	0.0584931	0.676451
1	AX-87825191	56436625	T	G	0.327767	-0.0105723	0.058194	0.855839
1	AX-86919845	56437679	A	G	0.225075	-0.0195752	0.0626243	0.754599
1	AX-87106564	56459645	G	A	0.320788	-0.0977133	0.0585975	0.0954084
1	AX-87438900	56477606	C	T	0.330508	-0.0534268	0.0573582	0.351616
1	AX-96364225	56646486	A	G	0.388086	0.0644021	0.05628	0.252493
1	AX-88260226	56682012	A	G	0.199402	-0.0651244	0.0688163	0.343969
1	AX-87946625	56726238	A	C	0.480558	0.0345058	0.0539483	0.522427
1	AX-87639446	56744012	T	C	0.480808	-0.0300095	0.0532339	0.572938
1	AX-87617228	56825302	G	T	0.373878	0.0497589	0.0552712	0.367977
1	AX-98295837	56842087	A	G	0.138086	-0.00334622	0.0816238	0.967299
1	AX-87144045	56842643	T	G	0.563061	0.113757	0.0541791	0.0357605
1	AX-87419075	56842950	G	A	0.412014	0.0646221	0.0549684	0.239746
1	AX-98314330	56848835	A	C	0.431206	0.0936298	0.0569349	0.100072
1	AX-98314189	56850155	A	C	0.149801	-0.0501152	0.0799324	0.530679
1	AX-96414235	56857044	T	C	0.391825	-0.0987529	0.054384	0.069394
1	AX-87799740	56869815	C	G	0.197657	-0.0290853	0.0685328	0.671275
1	AX-96184517	56883245	T	G	0.319043	-0.0255703	0.0585296	0.6622
1	AX-88275078	56902836	T	G	0.369143	-0.00478925	0.058248	0.93447
1	AX-88014841	56954006	A	G	0.332752	0.0185419	0.0590447	0.753496
1	AX-96311332	57098214	T	C	0.272433	-0.0121176	0.0611946	0.843031
1	AX-87415170	57106186	A	G	0.579511	0.00421071	0.0546387	0.938572
1	AX-87092426	57117868	C	A	0.124128	0.105978	0.079443	0.1822
1	AX-87938470	57156995	A	G	0.190678	0.0339119	0.0713708	0.634679
1	AX-87312800	57193152	A	C	0.401795	-0.0902546	0.0548094	0.0996198
1	AX-87366562	57193722	T	C	0.431206	0.0789664	0.055866	0.15751
1	AX-96425676	57193812	A	C	0.40329	-0.0921127	0.0546377	0.0918186
1	AX-87040527	57194224	G	A	0.404038	-0.0894566	0.05463	0.101526
1	AX-87656309	57194869	T	C	0.128116	0.0526953	0.0795969	0.507954
1	AX-87175170	57197763	G	T	0.347956	-0.0338151	0.0555687	0.542838
1	AX-86952428	57214085	T	C	0.43345	0.0390121	0.0552543	0.480159
1	AX-96184530	57214422	A	C	0.4332	0.0398449	0.0552406	0.470727
1	AX-88006742	57233764	A	G	0.222084	0.0329295	0.0671861	0.624047
1	AX-87568890	57251265	A	G	0.221834	0.0343231	0.0672913	0.610005
1	AX-86994317	57252007	A	G	0.0560818	-0.186437	0.110306	0.0909941
1	AX-98314289	57266639	T	C	0.228814	0.0446252	0.0665897	0.50276
1	AX-87948574	57311218	C	T	0.323031	-0.00877374	0.0579256	0.879608
1	AX-87353033	57397734	G	A	0.278664	-0.00487764	0.0599891	0.935196
1	AX-96252888	57446417	A	G	0.124377	-0.105231	0.0760872	0.166653
1	AX-87066909	57456434	C	T	0.16999	-0.0197198	0.0740117	0.789899
1	AX-96302772	57479123	C	T	0.314058	0.00384527	0.0570674	0.946278
1	AX-87678222	57481227	T	G	0.519691	0.00410089	0.0568473	0.942492
1	AX-87659111	57499172	G	T	0.0152044	0.0293143	0.202334	0.884805
1	AX-87710564	57547825	T	G	0.325025	0.0397411	0.0573689	0.48848
1	AX-88052043	57603023	A	G	0.458375	-0.048627	0.0557203	0.382828
1	AX-97895435	57631311	T	C	0.39332	0.0169834	0.0544784	0.755234
1	AX-97895434	57633766	G	T	0.368893	0.0159908	0.0589753	0.78628
1	AX-87946585	57636816	C	T	0.373131	0.0183363	0.0585545	0.754167
1	AX-87543094	57677779	T	C	0.00797607	0.00137919	0.279217	0.996059
1	AX-98303683	57706533	T	G	0.123878	-0.00594977	0.0894286	0.946955
1	AX-87315287	57708181	T	C	0.537388	-0.00456689	0.0558286	0.934804
1	AX-87568393	57775134	G	A	0.431206	-0.0383708	0.055866	0.492186
1	AX-87119116	57776186	C	T	0.0812562	-0.0149024	0.0911044	0.870065
1	AX-87867918	57779403	G	A	0.399801	0.0074913	0.0566497	0.894795
1	AX-87997829	57829206	A	G	0.572283	0.0259593	0.0568073	0.647692
1	AX-98314304	57853881	T	G	0.139581	-0.189237	0.0850861	0.0261441
1	AX-87460196	57859673	G	T	0.0453639	0.093994	0.125616	0.454302
1	AX-87518727	57939374	C	A	0.639581	0.00864367	0.0561658	0.877692
1	AX-88229650	57963242	T	G	0.14332	-0.0047951	0.0774796	0.950652
1	AX-88270399	58004414	T	C	0.0842473	-0.0404196	0.0916432	0.659174
1	AX-87564651	58053881	C	A	0.060319	0.0358112	0.107252	0.738457
1	AX-97901302	58099262	A	C	0.233549	0.0128917	0.0677721	0.849136
1	AX-88315353	58146072	G	C	0.502493	-0.0702561	0.0553448	0.204289
1	AX-98302266	58187440	G	A	0.131107	0.151198	0.0692721	0.0290608
1	AX-98314301	58201273	G	A	0.34322	0.064097	0.0602605	0.28748
1	AX-97890991	58206907	C	A	0.314058	-0.00239527	0.0579744	0.967044
1	AX-87372046	58208421	T	C	0.0264207	-0.341559	0.197345	0.0834928
1	AX-87082294	58232702	C	T	0.511715	-0.0310636	0.055227	0.573795
1	AX-86997611	58246704	A	G	0.392323	0.0142573	0.0560531	0.799223
1	AX-88218247	58263229	A	C	0.402542	-0.0605761	0.0552352	0.272775
1	AX-97880813	58273929	A	G	0.317547	-0.0677232	0.0572294	0.236665
1	AX-88075842	58310307	T	C	0.256481	0.0804853	0.0606008	0.184138
1	AX-86907547	58334536	C	A	0.292373	-0.0261188	0.0620947	0.674026
1	AX-87788307	58416301	A	C	0.151545	-0.00782867	0.0763273	0.918307
1	AX-87538146	58563657	A	G	0.240778	0.0318878	0.0618587	0.606208
1	AX-87497365	58573444	C	T	0.304088	0.0425559	0.0607109	0.483328
1	AX-96447433	58598013	T	G	0.41999	-0.0311664	0.0529759	0.556322
1	AX-88247279	58615954	T	C	0.33674	0.0176522	0.0571862	0.757565
1	AX-88066696	58695166	C	T	0.281904	-0.0245535	0.0601981	0.683363
1	AX-88010051	58705860	A	G	0.497757	0.0820309	0.0546132	0.133088
1	AX-88164715	58720335	T	G	0.228315	-0.0898336	0.0672779	0.181791
1	AX-87345969	58736465	T	G	0.538634	0.00834056	0.0561844	0.881988
1	AX-88108359	58748015	G	A	0.31007	-0.0737846	0.0577222	0.201155
1	AX-88065271	58751869	A	G	0.0772682	-0.145095	0.0963938	0.132265
1	AX-87292379	58770185	G	A	0.102692	-0.00706682	0.0786788	0.928431
1	AX-87003369	58829524	T	C	0.22657	-0.0842736	0.067123	0.209294
1	AX-96428929	58833514	C	A	0.485294	-0.0203014	0.0545307	0.709675
1	AX-88145511	58859122	A	G	0.392074	0.0122809	0.0545718	0.821948
1	AX-87632116	58914105	T	C	0.187687	-0.0863345	0.0692504	0.212508
1	AX-88053311	58941541	C	T	0.610668	-0.0473963	0.0561322	0.398463
1	AX-96302797	58947275	A	G	0.610917	-0.0486095	0.0558055	0.383726
1	AX-96462807	58996393	A	G	0.204138	0.00969862	0.0710497	0.891422
1	AX-88264791	59002793	C	A	0.0478564	0.0315825	0.11963	0.791779
1	AX-87969126	59020853	C	T	0.26321	-0.104478	0.0599904	0.0815811
1	AX-87671570	59098630	T	C	0.115404	-0.0719651	0.0830802	0.386374
1	AX-96484293	59124397	T	C	0.605683	0.0802228	0.0583784	0.169384
1	AX-87747445	59125446	G	T	0.349202	-0.0156773	0.0590219	0.790533
1	AX-87987479	59156420	T	C	0.121386	-0.0108254	0.0831832	0.896456
1	AX-88197122	59302998	A	G	0.0361416	-0.147483	0.136811	0.28103
1	AX-87863576	59303071	C	A	0.0481057	-0.152928	0.115404	0.185121
1	AX-87821493	59348050	T	C	0.138086	-0.0361932	0.0835379	0.664829
1	AX-87851977	59348115	T	C	0.137836	-0.0313519	0.0836006	0.707645
1	AX-86980170	59365760	T	C	0.0992024	0.0596516	0.0875273	0.495542
1	AX-86916558	59425196	A	G	0.178465	0.0212493	0.073443	0.772328
1	AX-88074424	59517513	T	C	0.388335	-0.0397267	0.0571231	0.486769
1	AX-87356442	59553718	A	G	0.20339	-0.0681613	0.069526	0.326902
1	AX-96184588	59610500	G	A	0.330758	-0.0931203	0.0580517	0.108693
1	AX-87259203	59610946	C	A	0.32677	-0.0781383	0.0578386	0.176705
1	AX-87679828	59661586	C	T	0.239033	-0.0255825	0.0651349	0.694495
1	AX-86921380	59669012	A	G	0.315803	0.108386	0.0587125	0.0648847
1	AX-87310563	59731662	A	C	0.271934	-0.0708427	0.062955	0.260466
1	AX-86923690	59732062	C	T	0.321037	-0.0124542	0.0579052	0.829705
1	AX-87774479	59736260	T	C	0.3168	-0.03847	0.0583849	0.509958
1	AX-87794094	59737073	G	A	0.390578	-0.0549865	0.0557399	0.323896
1	AX-98303698	59739311	A	G	0.33325	0.0896754	0.057542	0.11913
1	AX-87328407	59742953	A	C	0.0620638	-0.208961	0.104324	0.0451772
1	AX-96184596	59747227	T	G	0.518694	-0.0510486	0.0546972	0.350668
1	AX-87863421	59804358	A	C	0.26346	0.0120047	0.0639195	0.851025
1	AX-88012833	59844468	A	G	0.472084	-0.000196944	0.0528194	0.997025
1	AX-88160974	59907592	T	C	0.312812	-0.00738665	0.0591193	0.900567
1	AX-87153179	59960906	G	A	0.569791	0.0203812	0.0562605	0.717154
1	AX-96184603	60062866	A	G	0.487039	-0.0191419	0.0525523	0.715676
1	AX-87120775	60071441	A	G	0.591226	-0.037483	0.0544963	0.491573
1	AX-98314316	60091706	C	T	0.347956	-0.0247847	0.0567558	0.662336
1	AX-87782963	60096268	T	C	0.176471	-0.14392	0.0748565	0.0545287
1	AX-97894975	60105731	C	T	0.27667	0.107466	0.0600805	0.073663
1	AX-98301451	60108663	G	A	0.0493519	0.0782009	0.124588	0.530215
1	AX-87776770	60109928	G	A	0.0496012	0.0690928	0.124393	0.578594
1	AX-96184608	60164051	A	G	0.2834	-0.00294166	0.0605611	0.961259
1	AX-88068199	60213487	G	T	0.129611	0.0307216	0.0791369	0.697862
1	AX-87258708	60262070	A	C	0.123878	0.0206233	0.083924	0.805885
1	AX-96440149	60262367	G	A	0.26994	-0.0948803	0.0660674	0.15097
1	AX-86958130	60262720	C	A	0.26994	-0.0948803	0.0660674	0.15097
1	AX-87375634	60263108	A	C	0.268694	-0.0978958	0.0661237	0.138741
1	AX-87038185	60273587	T	C	0.487787	-0.0276675	0.0557624	0.619776
1	AX-96446405	60273737	A	C	0.124875	-0.0087363	0.083414	0.916587
1	AX-86925468	60289016	T	C	0.0864905	0.0281766	0.0970937	0.771663
1	AX-87859889	60297614	C	A	0.0142074	-0.144545	0.216356	0.504076
1	AX-87170510	60317156	T	C	0.0832502	-0.0384513	0.0970334	0.691906
1	AX-87404159	60330753	T	G	0.0852443	0.0453942	0.0979016	0.642883
1	AX-98303702	60331914	A	C	0.0854935	0.0330996	0.0978478	0.735155
1	AX-88142425	60332007	G	A	0.0854935	0.0330996	0.0978478	0.735155
1	AX-87708078	60392761	A	G	0.0775174	0.0258984	0.103677	0.802742
1	AX-87703443	60394740	A	G	0.0770189	0.0200748	0.104118	0.847109
1	AX-87510781	60395376	C	T	0.0772682	0.0190769	0.103757	0.854122
1	AX-87788423	60395486	G	C	0.235793	-0.0701981	0.0664366	0.290686
1	AX-86963254	60405886	G	A	0.334247	-0.0621188	0.0587519	0.290372
1	AX-88193090	60429712	A	G	0.0767697	-0.146598	0.0975395	0.13285
1	AX-87696420	60438119	T	C	0.415254	-0.00404796	0.0586642	0.944988
1	AX-87619808	60439546	T	C	0.414756	-0.00192948	0.0586423	0.973752
1	AX-87657123	60452006	G	A	0.414506	0.00148441	0.0585472	0.979773
1	AX-96311338	60452537	G	T	0.261216	-0.136243	0.0632957	0.0313588
1	AX-87407846	60539237	T	C	0.354935	0.0354009	0.0575909	0.538756
1	AX-88219937	60569652	C	G	0.414756	-0.00583212	0.0576807	0.919463
1	AX-88002312	60587025	T	C	0.357178	-0.0494874	0.0588207	0.400165
1	AX-87960594	60641465	T	C	0.485294	-0.0787614	0.0565423	0.16363
1	AX-98303706	60656055	A	G	0.0510967	-0.0282347	0.121543	0.816304
1	AX-96470564	60657498	A	C	0.0510967	-0.012927	0.121998	0.915613
1	AX-98314329	60657564	A	G	0.0510967	-0.012927	0.121998	0.915613
1	AX-97898470	60657711	A	C	0.0510967	-0.012927	0.121998	0.915613
1	AX-87388023	60663371	A	C	0.272433	-0.0144575	0.0612404	0.813372
1	AX-87438303	60677727	A	C	0.543121	0.0877978	0.0566406	0.121121
1	AX-87912578	60684787	G	A	0.560568	0.0312653	0.0554823	0.573082
1	AX-87295989	60720015	A	G	0.0605683	-0.157948	0.107088	0.140228
1	AX-87700766	60754704	G	A	0.217846	-0.039603	0.0651962	0.543557
1	AX-87580614	60830217	C	T	0.0782652	0.0234765	0.0999061	0.81422
1	AX-86918624	60876386	A	C	0.348953	0.0847465	0.0560412	0.130479
1	AX-87162420	60923740	C	T	0.0640578	0.166074	0.117009	0.155804
1	AX-88126119	60966757	A	G	0.388584	0.0156517	0.0592444	0.791634
1	AX-96184628	60972555	C	T	0.288385	-0.0327621	0.0625552	0.600465
1	AX-87524126	60991652	A	G	0.155284	0.16189	0.0753896	0.0317637
1	AX-87507154	61068846	A	G	0.532652	-0.0138103	0.0540931	0.798486
1	AX-88013946	61098526	A	T	0.409023	0.0716912	0.0563825	0.203545
1	AX-87644544	61139877	T	C	0.204636	0.0184221	0.0678221	0.785911
1	AX-87559895	61172977	T	C	0.333001	-0.012935	0.0589246	0.826247
1	AX-96471949	61233370	A	G	0.295115	0.0731037	0.0602057	0.224659
1	AX-87952497	61262245	T	G	0.4332	-0.0700862	0.0577904	0.225219
1	AX-88132196	61397522	G	A	0.00124626	-0.661024	0.652257	0.31085
1	AX-96414257	61426242	A	G	0.388086	0.026348	0.0575132	0.646866
1	AX-87139798	61524713	T	C	0.62014	0.0756296	0.057912	0.191573
1	AX-88178916	61581730	T	C	0.397557	-0.0617974	0.0576341	0.283614
1	AX-88155896	61761849	A	G	0.252742	-0.0782168	0.0668567	0.242034
1	AX-86983313	61871610	T	C	0.127119	-0.0228555	0.0913177	0.802367
1	AX-96302827	61899073	C	A	0.147807	-0.0284228	0.0860272	0.741103
1	AX-87925417	61908876	C	T	0.497757	0.108611	0.0561963	0.0532726
1	AX-88172303	62078321	G	C	0.309821	0.0585718	0.0602606	0.331063
1	AX-88167464	62230796	C	T	0.305085	-0.0299177	0.0620502	0.629698
1	AX-88079151	62317338	G	A	0.640578	-0.0136023	0.059912	0.820395
1	AX-88206857	62383720	G	A	0.320788	-0.057388	0.0594933	0.334739
1	AX-88153345	62579534	T	C	0.387836	0.107696	0.0582108	0.0642992
1	AX-88224201	62588749	G	A	0.229561	0.0672939	0.0683447	0.324808
1	AX-96411357	62597855	C	T	0.582004	0.0468222	0.0547349	0.39231
1	AX-98314325	62599091	C	T	0.0640578	-0.108942	0.107128	0.309187
1	AX-98314326	62599634	T	G	0.0815055	0.123965	0.0987303	0.209263
1	AX-87879927	62607417	C	T	0.384845	0.0127694	0.0564743	0.821115
1	AX-88158051	62618243	T	G	0.104187	-0.0303581	0.0881875	0.730663
1	AX-87989735	62753024	T	C	0.138584	-0.0319482	0.0779232	0.681809
1	AX-88131504	62797034	G	T	0.22333	-0.0423464	0.0694367	0.541957
1	AX-87460861	62878778	C	A	0.500249	0.0109557	0.0554711	0.843435
1	AX-88304183	62938941	A	G	0.467099	-0.0519263	0.0570015	0.362314
1	AX-87394680	62958425	G	A	0.301346	0.0192117	0.0607576	0.751848
1	AX-87163018	62962200	T	C	0.511715	-0.0295691	0.0566508	0.601703
1	AX-87373792	62964443	C	T	0.398056	-0.0929649	0.0588707	0.114304
1	AX-96136413	62966150	C	A	0.315803	0.0371234	0.0602935	0.538086
1	AX-88267251	62994813	C	T	0.444417	-0.0283957	0.0577086	0.622681
1	AX-96136412	63008990	T	C	0.167996	0.00786359	0.0710472	0.911869
1	AX-96469033	63083543	G	T	0.374377	-0.131608	0.0582494	0.0238588
1	AX-88176323	63113669	A	C	0.471336	-0.0948933	0.0581871	0.102926
1	AX-88033589	63150121	G	A	0.476321	-0.0782217	0.0581953	0.178908
1	AX-96133108	63240242	A	C	0.384845	0.0116868	0.0571558	0.837984
1	AX-88311367	63294338	C	A	0.390828	0.0460571	0.0571339	0.420171
1	AX-88000446	63371907	C	T	0.272682	0.0221144	0.0609411	0.716693
1	AX-87963526	63445132	C	T	0.338485	0.0133277	0.05878	0.820628
1	AX-88136762	63512675	G	A	0.367149	0.00849182	0.0567577	0.881068
1	AX-88088196	63550081	A	G	0.244018	0.102381	0.0649839	0.115145
1	AX-87924957	63644971	A	G	0.35344	0.011932	0.0572868	0.835007
1	AX-88195206	63717301	A	G	0.292622	-0.106828	0.0628685	0.0892751
1	AX-96482307	63946065	G	A	0.349202	0.0536033	0.0587794	0.3618
1	AX-96230300	63964007	C	T	0.525922	-0.0251452	0.0568855	0.658466
1	AX-87326235	63984249	T	C	0.525673	-0.0256708	0.0568544	0.651616
1	AX-88079209	64008899	T	C	0.346959	0.0496478	0.0588933	0.399221
1	AX-96482305	64092045	G	A	0.493519	0.0722541	0.0567312	0.202798
1	AX-87423701	64143330	C	A	0.48654	0.0855171	0.0560974	0.127399
1	AX-87808976	64207495	A	C	0.328764	0.0839897	0.057583	0.144679
1	AX-96341107	64220798	G	T	0.333749	0.0642692	0.0565455	0.255708
1	AX-97897135	64232803	T	C	0.0785145	-0.0120504	0.0981989	0.902334
1	AX-96174955	64232967	G	T	0.336989	0.0611471	0.0564933	0.279085
1	AX-96489629	64233709	T	C	0.260469	0.0422278	0.0622214	0.497346
1	AX-87271169	64234221	G	T	0.3335	0.0748951	0.0566145	0.18587
1	AX-87408002	64252752	A	G	0.108674	0.00882655	0.0850475	0.917341
1	AX-87872078	64381223	A	C	0.260219	0.0475388	0.0622871	0.445332
1	AX-88124664	64475735	T	C	0.166999	0.0129122	0.0801199	0.871967
1	AX-87885861	64856599	A	G	0.344467	0.0195847	0.0586108	0.738268
1	AX-87873915	64887980	C	T	0.436939	0.000747132	0.0564613	0.989442
1	AX-86946722	64907263	T	G	0.419492	-0.0915218	0.0560406	0.102441
1	AX-97873285	64962985	A	G	0.0608175	0.0786368	0.114755	0.49318
1	AX-88052578	65039443	G	T	0.182453	-0.00534479	0.0720226	0.940843
1	AX-88011402	65079297	C	G	0.311565	-0.0847701	0.0642037	0.186725
1	AX-87995943	65177791	G	A	0.21336	-0.00934373	0.0671999	0.889415
1	AX-87885035	65303415	C	A	0.385842	0.0685812	0.0612839	0.263109
1	AX-87908981	65322389	C	T	0.303838	-0.00309563	0.0654264	0.962262
1	AX-88065188	65445812	A	G	0.195165	-0.165203	0.0720493	0.0218529
1	AX-88180110	65560178	T	C	0.244018	0.0182714	0.0665335	0.783608
1	AX-87379025	65574854	A	G	0.213858	-0.196679	0.0699706	0.00494057
1	AX-88222196	65642685	C	T	0.252493	0.0415086	0.0664654	0.53229
1	AX-87599143	65810783	C	A	0.537637	0.12676	0.0567249	0.025441
1	AX-88130475	65896924	T	G	0.467099	-0.0470029	0.0565981	0.406274
1	AX-96491833	65946163	G	A	0.170738	0.0628957	0.0741062	0.396035
1	AX-87571895	66015932	T	C	0.180459	0.0279021	0.0799513	0.727098
1	AX-88007124	66021446	C	T	0.180209	0.0300012	0.0800367	0.707777
1	AX-87783108	66068425	T	C	0.0401296	-0.0806791	0.133336	0.545126
1	AX-87612721	66091416	C	A	0.459621	-0.0364921	0.0579984	0.529224
1	AX-87378789	66118858	A	G	0.24003	-0.0593809	0.0683329	0.38485
1	AX-96481786	66119308	A	G	0.241525	-0.053642	0.0679267	0.4297
1	AX-87888077	66122635	A	G	0.242273	-0.0575781	0.0678925	0.396395
1	AX-86994715	66148880	G	T	0.315055	-0.00318722	0.0615153	0.958679
1	AX-87488102	66148981	A	G	0.134347	0.107709	0.0790119	0.172819
1	AX-87869409	66167186	T	C	0.0717846	0.0695145	0.111291	0.53222
1	AX-87929429	66212379	G	T	0.363659	0.00953167	0.0590844	0.871839
1	AX-87776715	66219968	C	T	0.257727	0.0862889	0.0642607	0.179339
1	AX-86922559	66235141	G	T	0.251496	0.00635055	0.0675188	0.925065
1	AX-88025777	66281367	T	G	0.290379	0.0851999	0.0629058	0.175607
1	AX-88171599	66316173	C	T	0.553589	0.00811943	0.0574214	0.887553
1	AX-96133159	66337712	T	C	0.181206	3.41276e-05	0.0713224	0.999618
1	AX-87895404	66346215	T	C	0.128116	0.0160483	0.0795158	0.840054
1	AX-87508518	66381576	C	A	0.0353938	-0.00144431	0.140284	0.991785
1	AX-87830916	66394770	G	A	0.181456	0.0584535	0.0709175	0.409799
1	AX-86938831	66403983	G	T	0.242024	0.0230867	0.0636994	0.71703
1	AX-88117749	66502058	A	G	0.489282	-0.0131925	0.0586016	0.821884
1	AX-88151248	66557279	T	C	0.127368	0.175811	0.0821585	0.0323633
1	AX-87574494	66675586	T	G	0.321535	0.00954201	0.0598967	0.873426
1	AX-98314287	66707515	T	C	0.283649	0.103313	0.0631288	0.101726
1	AX-87425027	66766502	G	A	0.504985	-0.0935793	0.0563719	0.0969077
1	AX-96497169	66854066	C	T	0.477567	0.0571214	0.0568483	0.314992
1	AX-88083288	66876889	T	C	0.250997	0.0169113	0.0659185	0.797527
1	AX-87970015	66902511	T	C	0.307577	0.0211179	0.0565592	0.708868
1	AX-88135730	67000014	T	C	0.182951	0.177229	0.0682005	0.00935917
1	AX-88149946	67215993	T	G	0.179462	0.0485539	0.0783067	0.535226
1	AX-88169616	67362758	A	G	0.318295	0.0730803	0.0598986	0.22244
1	AX-88230875	67384242	T	C	0.321785	0.0386535	0.060637	0.523827
1	AX-96133181	67414926	T	C	0.309322	0.0742215	0.0608096	0.222254
1	AX-87696286	67448233	T	C	0.320788	0.139666	0.0580311	0.0160958
1	AX-96194371	67465702	C	T	0.387587	0.0742109	0.0598501	0.214995
1	AX-88108058	67679591	G	T	0.118644	0.0930332	0.0930229	0.317257
1	AX-87422522	67693088	A	G	0.218345	0.0580626	0.0707216	0.411645
1	AX-87365180	67748853	T	C	0.286391	0.0617091	0.0649147	0.341798
1	AX-98314294	67763721	G	T	0.233799	0.0203284	0.0642353	0.751647
1	AX-87800160	67764917	A	G	0.157527	0.016217	0.0751536	0.829155
1	AX-87173113	67766057	A	G	0.322782	-0.175047	0.0627702	0.00529201
1	AX-98303678	67777344	A	G	0.237787	-0.0124833	0.0685602	0.855521
1	AX-88188987	67829276	A	G	0.31007	-0.0232596	0.0606655	0.701418
1	AX-96431979	67838474	G	T	0.267198	0.0257474	0.0645778	0.690112
1	AX-88136781	67867505	A	G	0.349202	-0.105146	0.0594864	0.0771335
1	AX-87738901	68057883	G	T	0.329013	0.103116	0.0617145	0.0947511
1	AX-87771515	68236016	G	A	0.389332	0.0757031	0.058807	0.197985
1	AX-87539753	68269198	T	C	0.0755234	0.121237	0.108295	0.262921
1	AX-87806920	68327204	T	C	0.277916	0.0658915	0.0647582	0.308916
1	AX-88171597	68347699	C	T	0.397807	0.100358	0.0585335	0.0864308
1	AX-87025089	68482438	G	A	0.24327	0.0481886	0.0663684	0.467791
1	AX-87928020	68489058	C	A	0.0515952	0.220719	0.131444	0.0931139
1	AX-88146139	68516384	A	G	0.0518445	0.233246	0.131614	0.0763626
1	AX-86915488	68556958	G	A	0.251745	0.0343769	0.0656558	0.600561
1	AX-98295825	68610839	C	T	0.192173	0.0424679	0.0740758	0.56644
1	AX-98314297	68617584	G	A	0.24676	0.00983753	0.0636163	0.877106
1	AX-87526206	68683595	T	G	0.251246	-0.0831506	0.0665829	0.211728
1	AX-87366775	68721320	G	T	0.393569	-0.1237	0.0581221	0.0333134
1	AX-87250988	68736640	A	G	0.205882	-0.0674332	0.0683526	0.323864
1	AX-87337574	68737675	T	C	0.364905	0.0575586	0.0578875	0.320068
1	AX-96454427	68740937	C	A	0.488036	-0.0457281	0.0560464	0.414559
1	AX-87690974	68741471	T	G	0.253739	0.0755738	0.0647474	0.243126
1	AX-87297793	68742159	A	G	0.141326	-0.00373026	0.0839932	0.964576
1	AX-88100854	68820828	T	G	0.131356	-0.0811521	0.0872927	0.35255
1	AX-88175313	68923218	G	A	0.503739	0.0249132	0.0590571	0.673135
1	AX-87000852	69036146	G	A	0.357178	-0.00841131	0.0592835	0.887173
1	AX-87181774	69036946	G	A	0.35668	0.00164862	0.0593847	0.977852
1	AX-86913490	69073338	T	C	0.641825	0.0406337	0.0589943	0.490966
1	AX-96152759	69123513	T	C	0.338983	-0.116546	0.0629681	0.0641884
1	AX-88190599	69145262	C	T	0.301346	-0.0757081	0.0644896	0.240412
1	AX-97869420	69163222	T	G	0.642822	0.0135205	0.0588139	0.81818
1	AX-97869421	69180812	C	T	0.324277	-0.00902675	0.0573206	0.874868
1	AX-87070422	69227991	G	T	0.477318	-0.0223812	0.0554439	0.686453
1	AX-96276188	69260066	T	G	0.17348	-0.0186476	0.0733776	0.799393
1	AX-96276196	69405352	A	G	0.187188	0.0364893	0.070423	0.604358
1	AX-87569641	69422795	A	G	0.547358	-0.017988	0.057602	0.754827
1	AX-87703888	69431644	A	G	0.547607	-0.0252797	0.0576111	0.660807
1	AX-87846503	69498315	T	C	0.552841	0.124689	0.0596364	0.0365443
1	AX-87529122	69512399	C	T	0.295613	0.125981	0.0619555	0.0420115
1	AX-98323241	69512625	T	C	0.201894	-0.0245943	0.0751232	0.743375
1	AX-86942765	69612040	A	G	0.29661	-0.00505246	0.0659852	0.938966
1	AX-87937235	69653162	T	G	0.0680459	0.0733023	0.11005	0.50536
1	AX-88069418	69695534	T	G	0.283898	0.126407	0.063052	0.0449843
1	AX-86957226	69899099	C	A	0.246261	0.0643804	0.0664903	0.332911
1	AX-87013896	70039078	C	T	0.248754	-0.159252	0.0660706	0.0159383
1	AX-87913165	70049985	G	T	0.248504	-0.163116	0.0661891	0.0137248
1	AX-87153005	70098309	T	C	0.684197	0.148926	0.0616936	0.0157799
1	AX-87444653	70119140	T	G	0.682702	0.149926	0.0615922	0.0149256
1	AX-88041184	70161732	G	C	0.294865	0.0788233	0.0633392	0.213329
1	AX-96441653	70532508	T	C	0.626869	-0.0423232	0.0603091	0.482823
1	AX-87941077	70678377	C	T	0.304835	0.0650534	0.0627477	0.299854
1	AX-87961352	70779991	A	G	0.211117	0.105448	0.0650694	0.105116
1	AX-87598907	70860404	A	G	0.425972	-0.0800041	0.0586901	0.172831
1	AX-87705102	70945387	A	C	0.338485	0.114712	0.0547466	0.0361428
1	AX-87920929	71125834	T	G	0.152792	0.0889716	0.0724847	0.219652
1	AX-88223320	71225397	G	T	0.0745264	0.211889	0.1066	0.046845
1	AX-96482965	71375340	G	A	0.367398	-0.131674	0.0593082	0.0264073
1	AX-98323223	71383611	A	G	0.416002	0.0611478	0.0568201	0.281854
1	AX-86960120	71405182	A	G	0.313061	-0.0829849	0.0641399	0.195731
1	AX-87249231	71411756	A	G	0.281406	-0.118458	0.0653321	0.0698054
1	AX-87952075	71420435	A	C	0.25	0.112201	0.0628956	0.074437
1	AX-96493409	71448951	G	A	0.10668	0.0998537	0.0883951	0.258633
1	AX-88046830	71545304	G	T	0.442423	-0.114844	0.06033	0.0569627
1	AX-98313272	71596986	A	C	0.0319043	0.199945	0.164	0.222777
1	AX-96455668	71605389	G	A	0.272183	0.0678984	0.0659698	0.303369
1	AX-87693921	71673210	G	C	0.217348	-0.220897	0.0684902	0.00125873
1	AX-88224331	71706739	C	T	0.29661	-0.0905801	0.0658314	0.16884
1	AX-96154079	71718210	T	C	0.547856	-0.0369204	0.0579675	0.524181
1	AX-98309406	71719003	G	A	0.548106	-0.0372821	0.0579474	0.519979
1	AX-98309404	71720064	C	T	0.398305	0.0753935	0.0581019	0.194422
1	AX-96154080	71725340	G	A	0.422981	0.0790249	0.0578765	0.172126
1	AX-98309407	71735255	G	A	0.129611	-0.118229	0.0828167	0.153408
1	AX-88254043	71787940	T	C	0.0947159	-0.100237	0.0906113	0.268625
1	AX-87815726	71884822	G	A	0.0199402	-0.0158204	0.189064	0.933313
1	AX-87911031	71975884	C	T	0.441924	-0.111857	0.0594807	0.0600309
1	AX-87828998	72199748	C	A	0.39656	-0.0637646	0.0581366	0.272726
1	AX-87051076	72236835	G	A	0.0765204	0.106835	0.101739	0.29368
1	AX-87324090	72247135	A	G	0.338485	-0.151906	0.0613337	0.0132599
1	AX-87673528	72301842	C	T	0.569292	0.100164	0.0599646	0.0948446
1	AX-96154096	72313137	T	C	0.136341	0.0340203	0.0776059	0.661116
1	AX-98303098	72357367	T	C	0.12662	-0.00709506	0.0774441	0.927004
1	AX-96434553	72453226	A	G	0.0057328	-0.394851	0.314109	0.208735
1	AX-87113683	72453355	T	A	0.0535892	-0.0103626	0.117547	0.929752
1	AX-87174549	72453446	T	C	0.0585743	-0.0570088	0.111391	0.608798
1	AX-98309412	72468738	C	T	0.61341	-0.0133881	0.0642749	0.834999
1	AX-87959199	72506929	G	A	0.291625	0.0591088	0.0662455	0.372248
1	AX-88146865	72544233	T	G	0.422732	-0.0753504	0.0585964	0.19847
1	AX-96308274	72566561	T	C	0.416999	0.125242	0.0576931	0.0299437
1	AX-98299979	72570754	T	G	0.161515	0.0410392	0.0760437	0.589419
1	AX-96473627	72592204	C	T	0.108674	0.0479064	0.0943671	0.611692
1	AX-87698370	72614296	G	A	0.228814	-0.0257873	0.072496	0.722061
1	AX-87632688	72614299	T	C	0.228814	-0.0257873	0.072496	0.722061
1	AX-87742852	72676825	T	G	0.658275	-0.0557591	0.0586451	0.341712
1	AX-88251927	72706845	T	G	0.177468	-0.0385978	0.0772121	0.61715
1	AX-98299980	72800445	C	T	0.402044	0.118863	0.0569471	0.0368646
1	AX-87986376	72863260	T	G	0.184447	0.141123	0.0719225	0.0497448
1	AX-88247453	72871150	C	T	0.162263	0.161841	0.080789	0.0451504
1	AX-87153338	72897702	G	A	0.212114	0.101217	0.0669249	0.130432
1	AX-88204679	72929337	A	G	0.254237	-0.00611777	0.0669908	0.927236
1	AX-87939362	72939673	T	C	0.518694	-0.0671677	0.057385	0.24181
1	AX-88150214	73002732	T	C	0.498754	0.0213742	0.0547901	0.696455
1	AX-88234413	73015312	C	T	0.227817	-0.0413617	0.0674972	0.540014
1	AX-87713691	73069879	G	A	0.242772	-0.162175	0.06659	0.0148744
1	AX-87350936	73087840	G	A	0.0767697	-0.0537349	0.0987294	0.58626
1	AX-88073788	73094518	T	C	0.433948	0.011412	0.0579578	0.843905
1	AX-88154025	73118843	G	A	0.307577	0.119752	0.0594573	0.0440003
1	AX-96500533	73199138	A	C	0.468345	0.00289187	0.0550325	0.958092
1	AX-87266961	73199946	G	A	0.404038	0.126373	0.0584793	0.0306962
1	AX-88141176	73261158	C	T	0.289631	0.0346819	0.0637116	0.586195
1	AX-88281962	73279011	A	C	0.475823	0.0669224	0.0565858	0.236939
1	AX-87032577	73342785	C	T	0.0815055	0.0357765	0.0987713	0.717191
1	AX-88003852	73395954	C	T	0.462612	-0.102195	0.0560057	0.0680416
1	AX-87162157	73423810	C	A	0.306331	0.0413678	0.0651988	0.525763
1	AX-88024592	73625867	T	C	0.327767	-0.0811065	0.0605813	0.180635
1	AX-87948901	73689637	T	C	0.131107	0.0603151	0.0809629	0.456289
1	AX-88153302	73699851	A	G	0.513709	-0.00454038	0.0599363	0.939615
1	AX-87135577	73737482	A	G	0.347458	0.0705564	0.0611334	0.248443
1	AX-87920503	73776393	T	G	0.315553	-0.0968898	0.0607248	0.110588
1	AX-88314850	73821433	G	T	0.2834	0.0949929	0.0667987	0.155004
1	AX-87811481	73842392	A	G	0.105184	-0.0194696	0.093608	0.835236
1	AX-87148971	73850252	T	C	0.189182	-0.0848883	0.0722047	0.23973
1	AX-96481045	73894127	A	G	0.48006	0.0340249	0.0589184	0.563607
1	AX-88164903	73946130	G	A	0.489282	0.00169677	0.0575212	0.976467
1	AX-87734562	73975724	G	A	0.258724	-0.116361	0.0681706	0.087839
1	AX-88013780	73990249	T	C	0.0505982	0.0547445	0.132696	0.679931
1	AX-86986895	74066050	C	T	0.113908	0.087524	0.0865849	0.31209
1	AX-87953038	74113709	T	C	0.466351	-0.0179347	0.0569173	0.752685
1	AX-87793735	74141396	G	A	0.225324	0.0273278	0.0632248	0.665573
1	AX-87502574	74209762	G	A	0.44666	0.107857	0.0583022	0.0643177
1	AX-88021739	74220379	G	A	0.198654	-0.0749566	0.071793	0.296455
1	AX-97887627	74255960	C	T	0.372632	0.0800983	0.0604798	0.185377
1	AX-97876398	74260266	A	C	0.228564	0.1326	0.0711797	0.0624779
1	AX-97895128	74307731	T	C	0.425972	0.0432704	0.0592501	0.465206
1	AX-96293777	74310369	G	A	0.433699	0.0635563	0.0584165	0.276602
1	AX-96437537	74316807	G	T	0.434696	0.0621039	0.0583827	0.287447
1	AX-87885457	74324988	G	C	0.424726	-0.0660778	0.0569259	0.245736
1	AX-88009206	74370561	T	C	0.370887	0.0382117	0.0607031	0.529031
1	AX-88129855	74370640	T	G	0.277418	-0.0194736	0.051573	0.705733
1	AX-87658902	74434115	G	T	0.424975	-0.0164692	0.0559904	0.768648
1	AX-87735625	74487771	G	A	0.455882	-0.0200319	0.0557674	0.719441
1	AX-87961289	74508644	A	G	0.570538	-0.0161244	0.0581914	0.781709
1	AX-88091859	74614175	A	G	0.33325	-0.0795687	0.0617808	0.197774
1	AX-87601892	74628385	T	A	0.386839	0.0694541	0.0619287	0.262067
1	AX-87935875	74671632	T	C	0.377617	-0.0140467	0.059992	0.814874
1	AX-87895717	74763056	C	G	0.226072	-0.0315641	0.065623	0.630523
1	AX-96220017	74805964	T	G	0.101944	0.119296	0.0909678	0.18972
1	AX-87979492	74835024	T	C	0.297358	-0.0974295	0.0656917	0.138039
1	AX-88291640	74912482	G	A	0.231057	0.0454301	0.0678895	0.503383
1	AX-87896148	74924890	A	G	0.216102	0.050633	0.0713941	0.478198
1	AX-96128620	74952984	G	A	0.300349	-0.0185877	0.0603602	0.758123
1	AX-87854177	74958042	T	C	0.343719	0.0515387	0.0608055	0.396662
1	AX-87839484	74974851	T	G	0.327268	-0.11006	0.0576445	0.0562249
1	AX-87403091	75005213	C	T	0.060319	-0.0976567	0.117654	0.406521
1	AX-96170597	75037217	G	T	0.392822	0.0131607	0.058358	0.821577
1	AX-88041452	75070280	T	C	0.235543	0.042802	0.0706469	0.544608
1	AX-87123782	75103262	T	G	0.29337	-0.0023784	0.0639594	0.970337
1	AX-96443057	75119050	G	T	0.428963	-0.0385605	0.0586925	0.511186
1	AX-88171275	75149281	T	C	0.373131	-0.0105348	0.0611132	0.863138
1	AX-87907812	75155354	T	G	0.401296	-0.0286849	0.0598225	0.631582
1	AX-88022946	75219665	A	G	0.568794	-0.00192502	0.0554929	0.972327
1	AX-87280752	75220067	C	A	0.168495	0.10849	0.0740083	0.142671
1	AX-88007972	75243420	A	T	0.266949	0.0512234	0.0659733	0.437497
1	AX-98312060	75349240	C	A	0.37986	-0.0567204	0.0590908	0.337113
1	AX-86996968	75368685	G	T	0.264207	-0.117363	0.0641106	0.0671539
1	AX-96295860	75390319	G	A	0.445912	-0.00553995	0.0587991	0.924936
1	AX-88087038	75414422	C	T	0.45015	0.00868561	0.0589194	0.882804
1	AX-87708222	75454824	G	T	0.443669	-0.0248063	0.0601686	0.680134
1	AX-88117492	75468021	G	T	0.2166	-0.0430572	0.0676806	0.524658
1	AX-87953209	75558689	A	G	0.341725	0.0135204	0.0614325	0.825804
1	AX-96295857	75587156	C	T	0.232303	-0.0593554	0.0674037	0.378537
1	AX-96219981	75598172	G	A	0.235294	-0.0689683	0.0674159	0.306295
1	AX-87073913	75653453	A	G	0.308824	0.106316	0.0627921	0.0904286
1	AX-88122234	75710343	C	G	0.429462	0.0134997	0.0576651	0.814903
1	AX-87014831	75744590	C	A	0.276919	0.162937	0.0692014	0.0185461
1	AX-97899129	75766091	T	C	0.247757	-0.0712677	0.0657002	0.278036
1	AX-87736205	75769204	T	G	0.0675474	0.143373	0.115233	0.213425
1	AX-87884384	75935311	T	G	0.310568	0.0624268	0.0609941	0.306077
1	AX-87578721	76001724	A	C	0.263709	0.0400849	0.0633441	0.526857
1	AX-98305528	76069143	G	A	0.284646	0.0560919	0.0632492	0.375165
1	AX-98305527	76083209	G	A	0.251496	0.0480446	0.0645065	0.456391
1	AX-88159452	76103419	G	A	0.234297	-0.0128455	0.0676528	0.849408
1	AX-88252404	76125917	A	G	0.371137	0.0257031	0.0586971	0.661463
1	AX-98317165	76158099	G	A	0.0381356	0.0306038	0.143669	0.831315
1	AX-88303440	76233593	T	C	0.446411	0.0018003	0.0598974	0.976022
1	AX-87915664	76259253	T	C	0.202393	-0.0613935	0.0703397	0.382764
1	AX-87878534	76342936	G	A	0.610169	-0.0243036	0.0586518	0.678603
1	AX-96151119	76348209	T	G	0.598953	-0.00826562	0.058888	0.888374
1	AX-87171998	76379886	G	A	0.19666	-0.0260406	0.0725113	0.719501
1	AX-98305557	76407317	C	T	0.19342	-0.0212067	0.0734396	0.772763
1	AX-96492582	76410358	T	C	0.19342	-0.0212067	0.0734396	0.772763
1	AX-87899286	76438215	A	C	0.281157	-0.063528	0.0694644	0.360433
1	AX-87015311	76524813	C	T	0.248754	-0.0330866	0.0690101	0.631622
1	AX-87785430	76555362	A	G	0.181705	-0.0346301	0.0732703	0.636474
1	AX-88216019	76592970	G	C	0.181705	-0.0346301	0.0732703	0.636474
1	AX-98305555	76614277	G	T	0.213609	-0.0476502	0.0698282	0.494991
1	AX-96493764	76615709	A	C	0.196909	-0.0290924	0.0722852	0.687341
1	AX-87757114	76616111	T	C	0.213609	-0.0476502	0.0698282	0.494991
1	AX-87634157	76689702	A	G	0.152293	-0.0114116	0.0765551	0.881503
1	AX-88256539	76729889	T	C	0.538634	0.0375406	0.0620406	0.545114
1	AX-86949953	76789456	A	G	0.519192	0.0580033	0.06247	0.353149
1	AX-88242988	76848760	C	A	0.572034	0.0966914	0.0622495	0.120354
1	AX-87872319	76933428	A	C	0.361914	-0.0054117	0.0612406	0.929584
1	AX-88107316	77061713	G	A	0.19342	-0.0229664	0.0712245	0.747111
1	AX-88042060	77104792	C	A	0.403539	0.0179661	0.0593588	0.762141
1	AX-88021515	77239286	G	A	0.392822	-0.0991265	0.0560457	0.0769484
1	AX-87095712	77419495	T	G	0.504985	-0.0276471	0.0580883	0.634111
1	AX-87969576	77438519	A	C	0.420987	0.0861915	0.0588278	0.14288
1	AX-87162290	77483543	G	A	0.483799	0.110174	0.0592739	0.0630658
1	AX-87356380	77496460	C	T	0.492024	0.106009	0.0594986	0.0747983
1	AX-97901622	77518327	C	T	0.314806	0.0355317	0.0614439	0.563076
1	AX-87394195	77518795	C	T	0.314806	0.0362155	0.0613621	0.55506
1	AX-88301599	77553908	C	T	0.350199	0.0310699	0.0598021	0.603381
1	AX-88043226	77615429	G	T	0.234048	0.0322467	0.0655075	0.622536
1	AX-86971986	77653890	A	C	0.0877368	0.140902	0.107028	0.188009
1	AX-96453756	77659925	C	A	0.0907278	0.165181	0.105169	0.116271
1	AX-87104528	77660645	T	C	0.0904786	0.170871	0.105393	0.10496
1	AX-87899871	77661503	A	C	0.0904786	0.170871	0.105393	0.10496
1	AX-87425999	77661664	G	A	0.0907278	0.161813	0.105191	0.123982
1	AX-96431044	77662258	C	A	0.0904786	0.170871	0.105393	0.10496
1	AX-87924586	77688187	T	C	0.4666	-0.0486817	0.0593337	0.411946
1	AX-88080921	77868058	C	T	0.301346	-0.0384341	0.0654204	0.556871
1	AX-96307006	77928023	C	A	0.478066	0.0507161	0.0584894	0.385888
1	AX-87181047	77936032	A	G	0.0837488	-0.151446	0.0998217	0.129224
1	AX-96307004	77937469	A	C	0.251246	-0.00678155	0.068636	0.921293
1	AX-87482431	77938103	C	T	0.242772	0.00944926	0.0697637	0.892259
1	AX-98317162	77942708	G	A	0.134347	-0.0243098	0.0847245	0.774168
1	AX-87929636	78015356	C	T	0.56655	0.111396	0.0624683	0.0745472
1	AX-88200578	78057889	T	G	0.340728	-0.0163472	0.0625223	0.793736
1	AX-98297173	78095926	A	G	0.0184447	0.0417743	0.225757	0.853197
1	AX-98305548	78100160	A	G	0.281406	-0.0531142	0.0680887	0.435347
1	AX-87388546	78101151	T	C	0.521934	0.067158	0.0595611	0.259511
1	AX-87396935	78110043	C	A	0.287637	-0.0202996	0.0668887	0.761522
1	AX-88309969	78142484	G	A	0.324028	-0.00947805	0.0622911	0.879063
1	AX-88075768	78153779	C	T	0.46012	0.026678	0.0601103	0.657175
1	AX-87880098	78266766	C	T	0.447657	-0.0945093	0.0623477	0.129559
1	AX-87490082	78282394	G	T	0.454885	-0.0871329	0.0625689	0.163743
1	AX-96192756	78300601	T	G	0.438933	-0.101794	0.0629115	0.105651
1	AX-88015263	78300852	T	C	0.472582	-0.0920272	0.0623722	0.140091
1	AX-96192755	78333520	G	A	0.428215	-0.0289914	0.0590533	0.623472
1	AX-87257292	78361964	G	A	0.35319	-0.0297117	0.0634494	0.639589
1	AX-87999944	78384848	G	A	0.0904786	0.102389	0.0996458	0.30417
1	AX-87138521	78459593	A	C	0.087986	0.0931324	0.101331	0.358048
1	AX-87868432	78470948	A	G	0.087986	0.0931324	0.101331	0.358048
1	AX-88256832	78511752	C	A	0.246012	-0.0244201	0.0666587	0.714108
[truncated: 48,459 more rows]

## Sheet: ST5
Table S5: Summary statistics of variants associated with AGD for YC2016F
Chr	SNP	bp	A1	A2	Freq	b	se	p
1	AX-88308528	61293	C	T	0.376563	0.0606944	0.0874193	0.4875
1	AX-87101513	107201	A	G	0.121094	-0.0254993	0.145014	0.86042
1	AX-97898780	428342	A	G	0.325	-0.124621	0.0890624	0.161736
1	AX-97895216	428896	A	G	0.335156	-0.145136	0.0874169	0.0968594
1	AX-98298674	499891	T	G	0.078125	0.0173177	0.14927	0.90764
1	AX-88243204	549537	G	A	0.510156	-0.21814	0.083558	0.00903737
1	AX-96476823	587861	C	T	0.327344	-0.124108	0.0899549	0.167687
1	AX-98297057	588202	G	A	0.330469	-0.125689	0.0898727	0.161957
1	AX-87004556	603863	T	C	0.378125	-0.00682141	0.0824788	0.934086
1	AX-98305370	614930	T	C	0.463281	-0.132109	0.0821228	0.107688
1	AX-87570394	666195	T	C	0.192969	0.0373599	0.0962936	0.698032
1	AX-98322157	681399	C	T	0.313281	-0.0124736	0.0860261	0.884713
1	AX-97890909	681517	T	G	0.524219	0.103638	0.0815466	0.203765
1	AX-98315132	706239	T	C	0.38125	0.00150295	0.0827987	0.985518
1	AX-88122365	748231	C	T	0.450781	0.0576674	0.0808301	0.475574
1	AX-96494345	917377	A	G	0.428906	-0.0115591	0.0840435	0.890606
1	AX-87151639	917733	C	T	0.53125	0.0333581	0.0826505	0.686503
1	AX-87402871	986000	A	C	0.348438	-0.0789331	0.0860281	0.358867
1	AX-87571026	1053997	G	A	0.227344	-0.0454494	0.0946148	0.630969
1	AX-88112996	1143215	G	T	0.414062	-0.128968	0.0894118	0.149188
1	AX-96460597	1963983	A	G	0.260937	-0.0328444	0.0970312	0.734991
1	AX-88147047	2301416	C	A	0.448437	-0.0799436	0.0842082	0.342439
1	AX-98318440	2325685	A	G	0.460938	-0.0464845	0.0810418	0.566248
1	AX-87302024	2354990	C	T	0.532031	0.00322363	0.0813099	0.968375
1	AX-88101827	2453117	A	C	0.19375	-0.07679	0.104701	0.4633
1	AX-87862952	2536338	C	T	0.114844	0.0273883	0.151347	0.856396
1	AX-86959503	2536883	C	A	0.527344	0.0593512	0.0814083	0.465967
1	AX-96501074	2551437	C	T	0.185938	0.0895133	0.103673	0.387908
1	AX-96224916	2589184	T	C	0.21875	0.0379164	0.101526	0.708803
1	AX-87901771	2624109	G	T	0.175781	0.237493	0.108195	0.0281596
1	AX-96464839	2651615	A	G	0.309375	0.119259	0.0894035	0.182222
1	AX-87581793	2658180	A	G	0.0289063	0.104999	0.227445	0.644334
1	AX-97898628	2658715	C	T	0.0570312	0.217411	0.171545	0.205023
1	AX-87477594	2692858	T	G	0.295312	0.0388983	0.0917622	0.671636
1	AX-87460327	2825709	G	A	0.400781	0.0267404	0.0836338	0.749171
1	AX-87844465	3088992	G	A	0.321094	0.0463994	0.0875531	0.596141
1	AX-88067615	3107082	T	G	0.288281	-0.056228	0.092881	0.544929
[truncated: 50,420 more rows]

## Sheet: ST6
Table S6: Summary statistics of variants associated with AGD for YC2017
[truncated: 50,458 more rows]

[truncated: 12 more sheets: ST7, ST8, ST9, ST10, ST11, ST12, ST13, ST14, ST15, ST16, ST17, ST18]
